# Supplementary material for: doepipeline: a systematic approach to optimizing multi-level and multi-step data processing workflows
Source: BMC Bioinformatics. 2019 Oct 15;20:498. doi: 10.1186/s12859-019-3091-z (PMC6794737; doi:10.1186/s12859-019-3091-z)
Supplement: Supplementary file 10 — Additional file 10. Complete experimental sheet for case 4, step 2, grid search. Contains factor settings and response values for all executed experiments. [file 12859_2019_3091_MOESM10_ESM.xlsx]

## Sheet: case4_grid_search_step2_exp525
Exp	QD	RPRS	FS	SOR	F1
0	0	-40	0	0.1	4.1e-05
1	0	-40	0	5.075	0.708209
2	0	-40	0	10.05	0.708531
3	0	-40	0	15.025	0.708531
4	0	-40	0	20	0.708531
5	0	-30	0	0.1	4.1e-05
6	0	-30	0	5.075	0.708209
7	0	-30	0	10.05	0.708531
8	0	-30	0	15.025	0.708531
9	0	-30	0	20	0.708531
10	0	-20	0	0.1	4.1e-05
11	0	-20	0	5.075	0.708209
12	0	-20	0	10.05	0.708531
13	0	-20	0	15.025	0.708531
14	0	-20	0	20	0.708531
15	0	-10	0	0.1	4.1e-05
16	0	-10	0	5.075	0.708209
17	0	-10	0	10.05	0.708531
18	0	-10	0	15.025	0.708531
19	0	-10	0	20	0.708531
20	0	0	0	0.1	4.1e-05
21	0	0	0	5.075	0.628291
22	0	0	0	10.05	0.628656
23	0	0	0	15.025	0.628656
24	0	0	0	20	0.628656
25	2.5	-40	0	0.1	4.1e-05
26	2.5	-40	0	5.075	0.70707
27	2.5	-40	0	10.05	0.707394
28	2.5	-40	0	15.025	0.707394
29	2.5	-40	0	20	0.707394
30	2.5	-30	0	0.1	4.1e-05
31	2.5	-30	0	5.075	0.70707
32	2.5	-30	0	10.05	0.707394
33	2.5	-30	0	15.025	0.707394
34	2.5	-30	0	20	0.707394
35	2.5	-20	0	0.1	4.1e-05
36	2.5	-20	0	5.075	0.70707
37	2.5	-20	0	10.05	0.707394
38	2.5	-20	0	15.025	0.707394
39	2.5	-20	0	20	0.707394
40	2.5	-10	0	0.1	4.1e-05
41	2.5	-10	0	5.075	0.70707
42	2.5	-10	0	10.05	0.707394
43	2.5	-10	0	15.025	0.707394
44	2.5	-10	0	20	0.707394
45	2.5	0	0	0.1	4.1e-05
46	2.5	0	0	5.075	0.627602
47	2.5	0	0	10.05	0.627967
48	2.5	0	0	15.025	0.627967
49	2.5	0	0	20	0.627967
50	5	-40	0	0.1	NAN
51	5	-40	0	5.075	0.702544
52	5	-40	0	10.05	0.702869
53	5	-40	0	15.025	0.702869
54	5	-40	0	20	0.702869
55	5	-30	0	0.1	NAN
56	5	-30	0	5.075	0.702544
57	5	-30	0	10.05	0.702869
58	5	-30	0	15.025	0.702869
59	5	-30	0	20	0.702869
60	5	-20	0	0.1	NAN
61	5	-20	0	5.075	0.702544
62	5	-20	0	10.05	0.702869
63	5	-20	0	15.025	0.702869
64	5	-20	0	20	0.702869
65	5	-10	0	0.1	NAN
66	5	-10	0	5.075	0.702544
67	5	-10	0	10.05	0.702869
68	5	-10	0	15.025	0.702869
69	5	-10	0	20	0.702869
70	5	0	0	0.1	NAN
71	5	0	0	5.075	0.625006
72	5	0	0	10.05	0.625372
73	5	0	0	15.025	0.625372
74	5	0	0	20	0.625372
75	7.5	-40	0	0.1	NAN
76	7.5	-40	0	5.075	0.690082
77	7.5	-40	0	10.05	0.690415
78	7.5	-40	0	15.025	0.690415
79	7.5	-40	0	20	0.690415
80	7.5	-30	0	0.1	NAN
81	7.5	-30	0	5.075	0.690082
82	7.5	-30	0	10.05	0.690415
83	7.5	-30	0	15.025	0.690415
84	7.5	-30	0	20	0.690415
85	7.5	-20	0	0.1	NAN
86	7.5	-20	0	5.075	0.690082
87	7.5	-20	0	10.05	0.690415
88	7.5	-20	0	15.025	0.690415
89	7.5	-20	0	20	0.690415
90	7.5	-10	0	0.1	NAN
91	7.5	-10	0	5.075	0.690082
92	7.5	-10	0	10.05	0.690415
93	7.5	-10	0	15.025	0.690415
94	7.5	-10	0	20	0.690415
95	7.5	0	0	0.1	NAN
96	7.5	0	0	5.075	0.61771
97	7.5	0	0	10.05	0.61808
98	7.5	0	0	15.025	0.61808
99	7.5	0	0	20	0.61808
100	10	-40	0	0.1	NAN
101	10	-40	0	5.075	0.670957
102	10	-40	0	10.05	0.671299
103	10	-40	0	15.025	0.671299
104	10	-40	0	20	0.671299
105	10	-30	0	0.1	NAN
106	10	-30	0	5.075	0.670957
107	10	-30	0	10.05	0.671299
108	10	-30	0	15.025	0.671299
109	10	-30	0	20	0.671299
110	10	-20	0	0.1	NAN
111	10	-20	0	5.075	0.670957
112	10	-20	0	10.05	0.671299
113	10	-20	0	15.025	0.671299
114	10	-20	0	20	0.671299
115	10	-10	0	0.1	NAN
116	10	-10	0	5.075	0.670957
117	10	-10	0	10.05	0.671299
118	10	-10	0	15.025	0.671299
119	10	-10	0	20	0.671299
120	10	0	0	0.1	NAN
121	10	0	0	5.075	0.60712
122	10	0	0	10.05	0.607497
123	10	0	0	15.025	0.607497
124	10	0	0	20	0.607497
125	0	-40	62.5	0.1	0.008916
126	0	-40	62.5	5.075	0.971247
127	0	-40	62.5	10.05	0.971474
128	0	-40	62.5	15.025	0.971474
129	0	-40	62.5	20	0.971474
130	0	-30	62.5	0.1	0.008916
131	0	-30	62.5	5.075	0.971247
132	0	-30	62.5	10.05	0.971474
133	0	-30	62.5	15.025	0.971474
134	0	-30	62.5	20	0.971474
135	0	-20	62.5	0.1	0.008916
136	0	-20	62.5	5.075	0.971247
137	0	-20	62.5	10.05	0.971474
138	0	-20	62.5	15.025	0.971474
139	0	-20	62.5	20	0.971474
140	0	-10	62.5	0.1	0.008916
141	0	-10	62.5	5.075	0.971247
142	0	-10	62.5	10.05	0.971474
143	0	-10	62.5	15.025	0.971474
144	0	-10	62.5	20	0.971474
145	0	0	62.5	0.1	0.00455
146	0	0	62.5	5.075	0.789067
147	0	0	62.5	10.05	0.789395
148	0	0	62.5	15.025	0.789395
149	0	0	62.5	20	0.789395
150	2.5	-40	62.5	0.1	0.008713
151	2.5	-40	62.5	5.075	0.969958
152	2.5	-40	62.5	10.05	0.970186
153	2.5	-40	62.5	15.025	0.970186
154	2.5	-40	62.5	20	0.970186
155	2.5	-30	62.5	0.1	0.008713
156	2.5	-30	62.5	5.075	0.969958
157	2.5	-30	62.5	10.05	0.970186
158	2.5	-30	62.5	15.025	0.970186
159	2.5	-30	62.5	20	0.970186
160	2.5	-20	62.5	0.1	0.008713
161	2.5	-20	62.5	5.075	0.969958
162	2.5	-20	62.5	10.05	0.970186
163	2.5	-20	62.5	15.025	0.970186
164	2.5	-20	62.5	20	0.970186
165	2.5	-10	62.5	0.1	0.008713
166	2.5	-10	62.5	5.075	0.969958
167	2.5	-10	62.5	10.05	0.970186
168	2.5	-10	62.5	15.025	0.970186
169	2.5	-10	62.5	20	0.970186
170	2.5	0	62.5	0.1	0.004346
171	2.5	0	62.5	5.075	0.787772
172	2.5	0	62.5	10.05	0.788101
173	2.5	0	62.5	15.025	0.788101
174	2.5	0	62.5	20	0.788101
175	5	-40	62.5	0.1	0.008102
176	5	-40	62.5	5.075	0.961351
177	5	-40	62.5	10.05	0.961584
178	5	-40	62.5	15.025	0.961584
179	5	-40	62.5	20	0.961584
180	5	-30	62.5	0.1	0.008102
181	5	-30	62.5	5.075	0.961351
182	5	-30	62.5	10.05	0.961584
183	5	-30	62.5	15.025	0.961584
184	5	-30	62.5	20	0.961584
185	5	-20	62.5	0.1	0.008102
186	5	-20	62.5	5.075	0.961351
187	5	-20	62.5	10.05	0.961584
188	5	-20	62.5	15.025	0.961584
189	5	-20	62.5	20	0.961584
190	5	-10	62.5	0.1	0.008102
191	5	-10	62.5	5.075	0.961351
192	5	-10	62.5	10.05	0.961584
193	5	-10	62.5	15.025	0.961584
194	5	-10	62.5	20	0.961584
195	5	0	62.5	0.1	0.004018
196	5	0	62.5	5.075	0.78144
197	5	0	62.5	10.05	0.781772
198	5	0	62.5	15.025	0.781772
199	5	0	62.5	20	0.781772
200	7.5	-40	62.5	0.1	0.007205
201	7.5	-40	62.5	5.075	0.935515
202	7.5	-40	62.5	10.05	0.935762
203	7.5	-40	62.5	15.025	0.935762
204	7.5	-40	62.5	20	0.935762
205	7.5	-30	62.5	0.1	0.007205
206	7.5	-30	62.5	5.075	0.935515
207	7.5	-30	62.5	10.05	0.935762
208	7.5	-30	62.5	15.025	0.935762
209	7.5	-30	62.5	20	0.935762
210	7.5	-20	62.5	0.1	0.007205
211	7.5	-20	62.5	5.075	0.935515
212	7.5	-20	62.5	10.05	0.935762
213	7.5	-20	62.5	15.025	0.935762
214	7.5	-20	62.5	20	0.935762
215	7.5	-10	62.5	0.1	0.007205
216	7.5	-10	62.5	5.075	0.935515
217	7.5	-10	62.5	10.05	0.935762
218	7.5	-10	62.5	15.025	0.935762
219	7.5	-10	62.5	20	0.935762
220	7.5	0	62.5	0.1	0.003445
221	7.5	0	62.5	5.075	0.763613
222	7.5	0	62.5	10.05	0.763955
223	7.5	0	62.5	15.025	0.763955
224	7.5	0	62.5	20	0.763955
225	10	-40	62.5	0.1	0.006021
226	10	-40	62.5	5.075	0.889972
227	10	-40	62.5	10.05	0.890274
228	10	-40	62.5	15.025	0.890274
229	10	-40	62.5	20	0.890274
230	10	-30	62.5	0.1	0.006021
231	10	-30	62.5	5.075	0.889972
232	10	-30	62.5	10.05	0.890274
233	10	-30	62.5	15.025	0.890274
234	10	-30	62.5	20	0.890274
235	10	-20	62.5	0.1	0.006021
236	10	-20	62.5	5.075	0.889972
237	10	-20	62.5	10.05	0.890274
238	10	-20	62.5	15.025	0.890274
239	10	-20	62.5	20	0.890274
240	10	-10	62.5	0.1	0.006021
241	10	-10	62.5	5.075	0.889972
242	10	-10	62.5	10.05	0.890274
243	10	-10	62.5	15.025	0.890274
244	10	-10	62.5	20	0.890274
245	10	0	62.5	0.1	0.002831
246	10	0	62.5	5.075	0.73353
247	10	0	62.5	10.05	0.73389
248	10	0	62.5	15.025	0.73389
249	10	0	62.5	20	0.73389
250	0	-40	125	0.1	0.008916
251	0	-40	125	5.075	0.971247
252	0	-40	125	10.05	0.971454
253	0	-40	125	15.025	0.971454
254	0	-40	125	20	0.971454
255	0	-30	125	0.1	0.008916
256	0	-30	125	5.075	0.971247
257	0	-30	125	10.05	0.971454
258	0	-30	125	15.025	0.971454
259	0	-30	125	20	0.971454
260	0	-20	125	0.1	0.008916
261	0	-20	125	5.075	0.971247
262	0	-20	125	10.05	0.971454
263	0	-20	125	15.025	0.971454
264	0	-20	125	20	0.971454
265	0	-10	125	0.1	0.008916
266	0	-10	125	5.075	0.971247
267	0	-10	125	10.05	0.971454
268	0	-10	125	15.025	0.971454
269	0	-10	125	20	0.971454
270	0	0	125	0.1	0.00455
271	0	0	125	5.075	0.789067
272	0	0	125	10.05	0.789395
273	0	0	125	15.025	0.789395
274	0	0	125	20	0.789395
275	2.5	-40	125	0.1	0.008713
276	2.5	-40	125	5.075	0.969958
277	2.5	-40	125	10.05	0.970166
278	2.5	-40	125	15.025	0.970166
279	2.5	-40	125	20	0.970166
280	2.5	-30	125	0.1	0.008713
281	2.5	-30	125	5.075	0.969958
282	2.5	-30	125	10.05	0.970166
283	2.5	-30	125	15.025	0.970166
284	2.5	-30	125	20	0.970166
285	2.5	-20	125	0.1	0.008713
286	2.5	-20	125	5.075	0.969958
287	2.5	-20	125	10.05	0.970166
288	2.5	-20	125	15.025	0.970166
289	2.5	-20	125	20	0.970166
290	2.5	-10	125	0.1	0.008713
291	2.5	-10	125	5.075	0.969958
292	2.5	-10	125	10.05	0.970166
293	2.5	-10	125	15.025	0.970166
294	2.5	-10	125	20	0.970166
295	2.5	0	125	0.1	0.004346
296	2.5	0	125	5.075	0.787772
297	2.5	0	125	10.05	0.788101
298	2.5	0	125	15.025	0.788101
299	2.5	0	125	20	0.788101
300	5	-40	125	0.1	0.008102
301	5	-40	125	5.075	0.961351
302	5	-40	125	10.05	0.961563
303	5	-40	125	15.025	0.961563
304	5	-40	125	20	0.961563
305	5	-30	125	0.1	0.008102
306	5	-30	125	5.075	0.961351
307	5	-30	125	10.05	0.961563
308	5	-30	125	15.025	0.961563
309	5	-30	125	20	0.961563
310	5	-20	125	0.1	0.008102
311	5	-20	125	5.075	0.961351
312	5	-20	125	10.05	0.961563
313	5	-20	125	15.025	0.961563
314	5	-20	125	20	0.961563
315	5	-10	125	0.1	0.008102
316	5	-10	125	5.075	0.961351
317	5	-10	125	10.05	0.961563
318	5	-10	125	15.025	0.961563
319	5	-10	125	20	0.961563
320	5	0	125	0.1	0.004018
321	5	0	125	5.075	0.78144
322	5	0	125	10.05	0.781772
323	5	0	125	15.025	0.781772
324	5	0	125	20	0.781772
325	7.5	-40	125	0.1	0.007205
326	7.5	-40	125	5.075	0.935515
327	7.5	-40	125	10.05	0.935741
328	7.5	-40	125	15.025	0.935741
329	7.5	-40	125	20	0.935741
330	7.5	-30	125	0.1	0.007205
331	7.5	-30	125	5.075	0.935515
332	7.5	-30	125	10.05	0.935741
333	7.5	-30	125	15.025	0.935741
334	7.5	-30	125	20	0.935741
335	7.5	-20	125	0.1	0.007205
336	7.5	-20	125	5.075	0.935515
337	7.5	-20	125	10.05	0.935741
338	7.5	-20	125	15.025	0.935741
339	7.5	-20	125	20	0.935741
340	7.5	-10	125	0.1	0.007205
341	7.5	-10	125	5.075	0.935515
342	7.5	-10	125	10.05	0.935741
343	7.5	-10	125	15.025	0.935741
344	7.5	-10	125	20	0.935741
345	7.5	0	125	0.1	0.003445
346	7.5	0	125	5.075	0.763613
347	7.5	0	125	10.05	0.763955
348	7.5	0	125	15.025	0.763955
349	7.5	0	125	20	0.763955
350	10	-40	125	0.1	0.006021
351	10	-40	125	5.075	0.889972
352	10	-40	125	10.05	0.890254
353	10	-40	125	15.025	0.890254
354	10	-40	125	20	0.890254
355	10	-30	125	0.1	0.006021
356	10	-30	125	5.075	0.889972
357	10	-30	125	10.05	0.890254
358	10	-30	125	15.025	0.890254
359	10	-30	125	20	0.890254
360	10	-20	125	0.1	0.006021
361	10	-20	125	5.075	0.889972
362	10	-20	125	10.05	0.890254
363	10	-20	125	15.025	0.890254
364	10	-20	125	20	0.890254
365	10	-10	125	0.1	0.006021
366	10	-10	125	5.075	0.889972
367	10	-10	125	10.05	0.890254
368	10	-10	125	15.025	0.890254
369	10	-10	125	20	0.890254
370	10	0	125	0.1	0.002831
371	10	0	125	5.075	0.73353
372	10	0	125	10.05	0.73389
373	10	0	125	15.025	0.73389
374	10	0	125	20	0.73389
375	0	-40	187.5	0.1	0.008916
376	0	-40	187.5	5.075	0.971247
377	0	-40	187.5	10.05	0.971454
378	0	-40	187.5	15.025	0.971454
379	0	-40	187.5	20	0.971454
380	0	-30	187.5	0.1	0.008916
381	0	-30	187.5	5.075	0.971247
382	0	-30	187.5	10.05	0.971454
383	0	-30	187.5	15.025	0.971454
384	0	-30	187.5	20	0.971454
385	0	-20	187.5	0.1	0.008916
386	0	-20	187.5	5.075	0.971247
387	0	-20	187.5	10.05	0.971454
388	0	-20	187.5	15.025	0.971454
389	0	-20	187.5	20	0.971454
390	0	-10	187.5	0.1	0.008916
391	0	-10	187.5	5.075	0.971247
392	0	-10	187.5	10.05	0.971454
393	0	-10	187.5	15.025	0.971454
394	0	-10	187.5	20	0.971454
395	0	0	187.5	0.1	0.00455
396	0	0	187.5	5.075	0.789067
397	0	0	187.5	10.05	0.789395
398	0	0	187.5	15.025	0.789395
399	0	0	187.5	20	0.789395
400	2.5	-40	187.5	0.1	0.008713
401	2.5	-40	187.5	5.075	0.969958
402	2.5	-40	187.5	10.05	0.970166
403	2.5	-40	187.5	15.025	0.970166
404	2.5	-40	187.5	20	0.970166
405	2.5	-30	187.5	0.1	0.008713
406	2.5	-30	187.5	5.075	0.969958
407	2.5	-30	187.5	10.05	0.970166
408	2.5	-30	187.5	15.025	0.970166
409	2.5	-30	187.5	20	0.970166
410	2.5	-20	187.5	0.1	0.008713
411	2.5	-20	187.5	5.075	0.969958
412	2.5	-20	187.5	10.05	0.970166
413	2.5	-20	187.5	15.025	0.970166
414	2.5	-20	187.5	20	0.970166
415	2.5	-10	187.5	0.1	0.008713
416	2.5	-10	187.5	5.075	0.969958
417	2.5	-10	187.5	10.05	0.970166
418	2.5	-10	187.5	15.025	0.970166
419	2.5	-10	187.5	20	0.970166
420	2.5	0	187.5	0.1	0.004346
421	2.5	0	187.5	5.075	0.787772
422	2.5	0	187.5	10.05	0.788101
423	2.5	0	187.5	15.025	0.788101
424	2.5	0	187.5	20	0.788101
425	5	-40	187.5	0.1	0.008102
426	5	-40	187.5	5.075	0.961351
427	5	-40	187.5	10.05	0.961563
428	5	-40	187.5	15.025	0.961563
429	5	-40	187.5	20	0.961563
430	5	-30	187.5	0.1	0.008102
431	5	-30	187.5	5.075	0.961351
432	5	-30	187.5	10.05	0.961563
433	5	-30	187.5	15.025	0.961563
434	5	-30	187.5	20	0.961563
435	5	-20	187.5	0.1	0.008102
436	5	-20	187.5	5.075	0.961351
437	5	-20	187.5	10.05	0.961563
438	5	-20	187.5	15.025	0.961563
439	5	-20	187.5	20	0.961563
440	5	-10	187.5	0.1	0.008102
441	5	-10	187.5	5.075	0.961351
442	5	-10	187.5	10.05	0.961563
443	5	-10	187.5	15.025	0.961563
444	5	-10	187.5	20	0.961563
445	5	0	187.5	0.1	0.004018
446	5	0	187.5	5.075	0.78144
447	5	0	187.5	10.05	0.781772
448	5	0	187.5	15.025	0.781772
449	5	0	187.5	20	0.781772
450	7.5	-40	187.5	0.1	0.007205
451	7.5	-40	187.5	5.075	0.935515
452	7.5	-40	187.5	10.05	0.935741
453	7.5	-40	187.5	15.025	0.935741
454	7.5	-40	187.5	20	0.935741
455	7.5	-30	187.5	0.1	0.007205
456	7.5	-30	187.5	5.075	0.935515
457	7.5	-30	187.5	10.05	0.935741
458	7.5	-30	187.5	15.025	0.935741
459	7.5	-30	187.5	20	0.935741
460	7.5	-20	187.5	0.1	0.007205
461	7.5	-20	187.5	5.075	0.935515
462	7.5	-20	187.5	10.05	0.935741
463	7.5	-20	187.5	15.025	0.935741
464	7.5	-20	187.5	20	0.935741
465	7.5	-10	187.5	0.1	0.007205
466	7.5	-10	187.5	5.075	0.935515
467	7.5	-10	187.5	10.05	0.935741
468	7.5	-10	187.5	15.025	0.935741
469	7.5	-10	187.5	20	0.935741
470	7.5	0	187.5	0.1	0.003445
471	7.5	0	187.5	5.075	0.763613
472	7.5	0	187.5	10.05	0.763955
473	7.5	0	187.5	15.025	0.763955
474	7.5	0	187.5	20	0.763955
475	10	-40	187.5	0.1	0.006021
476	10	-40	187.5	5.075	0.889972
477	10	-40	187.5	10.05	0.890254
478	10	-40	187.5	15.025	0.890254
479	10	-40	187.5	20	0.890254
480	10	-30	187.5	0.1	0.006021
481	10	-30	187.5	5.075	0.889972
482	10	-30	187.5	10.05	0.890254
483	10	-30	187.5	15.025	0.890254
484	10	-30	187.5	20	0.890254
485	10	-20	187.5	0.1	0.006021
486	10	-20	187.5	5.075	0.889972
487	10	-20	187.5	10.05	0.890254
488	10	-20	187.5	15.025	0.890254
489	10	-20	187.5	20	0.890254
490	10	-10	187.5	0.1	0.006021
491	10	-10	187.5	5.075	0.889972
492	10	-10	187.5	10.05	0.890254
493	10	-10	187.5	15.025	0.890254
494	10	-10	187.5	20	0.890254
495	10	0	187.5	0.1	0.002831
496	10	0	187.5	5.075	0.73353
497	10	0	187.5	10.05	0.73389
498	10	0	187.5	15.025	0.73389
499	10	0	187.5	20	0.73389
500	0	-40	250	0.1	0.008916
501	0	-40	250	5.075	0.971247
502	0	-40	250	10.05	0.971454
503	0	-40	250	15.025	0.971454
504	0	-40	250	20	0.971454
505	0	-30	250	0.1	0.008916
506	0	-30	250	5.075	0.971247
507	0	-30	250	10.05	0.971454
508	0	-30	250	15.025	0.971454
509	0	-30	250	20	0.971454
510	0	-20	250	0.1	0.008916
511	0	-20	250	5.075	0.971247
512	0	-20	250	10.05	0.971454
513	0	-20	250	15.025	0.971454
514	0	-20	250	20	0.971454
515	0	-10	250	0.1	0.008916
516	0	-10	250	5.075	0.971247
517	0	-10	250	10.05	0.971454
518	0	-10	250	15.025	0.971454
519	0	-10	250	20	0.971454
520	0	0	250	0.1	0.00455
521	0	0	250	5.075	0.789067
522	0	0	250	10.05	0.789395
523	0	0	250	15.025	0.789395
524	0	0	250	20	0.789395
525	2.5	-40	250	0.1	0.008713
526	2.5	-40	250	5.075	0.969958
527	2.5	-40	250	10.05	0.970166
528	2.5	-40	250	15.025	0.970166
529	2.5	-40	250	20	0.970166
530	2.5	-30	250	0.1	0.008713
531	2.5	-30	250	5.075	0.969958
532	2.5	-30	250	10.05	0.970166
533	2.5	-30	250	15.025	0.970166
534	2.5	-30	250	20	0.970166
535	2.5	-20	250	0.1	0.008713
536	2.5	-20	250	5.075	0.969958
537	2.5	-20	250	10.05	0.970166
538	2.5	-20	250	15.025	0.970166
539	2.5	-20	250	20	0.970166
540	2.5	-10	250	0.1	0.008713
541	2.5	-10	250	5.075	0.969958
542	2.5	-10	250	10.05	0.970166
543	2.5	-10	250	15.025	0.970166
544	2.5	-10	250	20	0.970166
545	2.5	0	250	0.1	0.004346
546	2.5	0	250	5.075	0.787772
547	2.5	0	250	10.05	0.788101
548	2.5	0	250	15.025	0.788101
549	2.5	0	250	20	0.788101
550	5	-40	250	0.1	0.008102
551	5	-40	250	5.075	0.961351
552	5	-40	250	10.05	0.961563
553	5	-40	250	15.025	0.961563
554	5	-40	250	20	0.961563
555	5	-30	250	0.1	0.008102
556	5	-30	250	5.075	0.961351
557	5	-30	250	10.05	0.961563
558	5	-30	250	15.025	0.961563
559	5	-30	250	20	0.961563
560	5	-20	250	0.1	0.008102
561	5	-20	250	5.075	0.961351
562	5	-20	250	10.05	0.961563
563	5	-20	250	15.025	0.961563
564	5	-20	250	20	0.961563
565	5	-10	250	0.1	0.008102
566	5	-10	250	5.075	0.961351
567	5	-10	250	10.05	0.961563
568	5	-10	250	15.025	0.961563
569	5	-10	250	20	0.961563
570	5	0	250	0.1	0.004018
571	5	0	250	5.075	0.78144
572	5	0	250	10.05	0.781772
573	5	0	250	15.025	0.781772
574	5	0	250	20	0.781772
575	7.5	-40	250	0.1	0.007205
576	7.5	-40	250	5.075	0.935515
577	7.5	-40	250	10.05	0.935741
578	7.5	-40	250	15.025	0.935741
579	7.5	-40	250	20	0.935741
580	7.5	-30	250	0.1	0.007205
581	7.5	-30	250	5.075	0.935515
582	7.5	-30	250	10.05	0.935741
583	7.5	-30	250	15.025	0.935741
584	7.5	-30	250	20	0.935741
585	7.5	-20	250	0.1	0.007205
586	7.5	-20	250	5.075	0.935515
587	7.5	-20	250	10.05	0.935741
588	7.5	-20	250	15.025	0.935741
589	7.5	-20	250	20	0.935741
590	7.5	-10	250	0.1	0.007205
591	7.5	-10	250	5.075	0.935515
592	7.5	-10	250	10.05	0.935741
593	7.5	-10	250	15.025	0.935741
594	7.5	-10	250	20	0.935741
595	7.5	0	250	0.1	0.003445
596	7.5	0	250	5.075	0.763613
597	7.5	0	250	10.05	0.763955
598	7.5	0	250	15.025	0.763955
599	7.5	0	250	20	0.763955
600	10	-40	250	0.1	0.006021
601	10	-40	250	5.075	0.889972
602	10	-40	250	10.05	0.890254
603	10	-40	250	15.025	0.890254
604	10	-40	250	20	0.890254
605	10	-30	250	0.1	0.006021
606	10	-30	250	5.075	0.889972
607	10	-30	250	10.05	0.890254
608	10	-30	250	15.025	0.890254
609	10	-30	250	20	0.890254
610	10	-20	250	0.1	0.006021
611	10	-20	250	5.075	0.889972
612	10	-20	250	10.05	0.890254
613	10	-20	250	15.025	0.890254
614	10	-20	250	20	0.890254
615	10	-10	250	0.1	0.006021
616	10	-10	250	5.075	0.889972
617	10	-10	250	10.05	0.890254
618	10	-10	250	15.025	0.890254
619	10	-10	250	20	0.890254
620	10	0	250	0.1	0.002831
621	10	0	250	5.075	0.73353
622	10	0	250	10.05	0.73389
623	10	0	250	15.025	0.73389
624	10	0	250	20	0.73389

## Sheet: case4_grid_search_step2_exp530
Exp	QD	RPRS	FS	SOR	F1
0	0	-40	0	0.1	4.1e-05
1	0	-40	0	5.075	0.708209
2	0	-40	0	10.05	0.708531
3	0	-40	0	15.025	0.708531
4	0	-40	0	20	0.708531
5	0	-30	0	0.1	4.1e-05
6	0	-30	0	5.075	0.708209
7	0	-30	0	10.05	0.708531
8	0	-30	0	15.025	0.708531
9	0	-30	0	20	0.708531
10	0	-20	0	0.1	4.1e-05
11	0	-20	0	5.075	0.708209
12	0	-20	0	10.05	0.708531
13	0	-20	0	15.025	0.708531
14	0	-20	0	20	0.708531
15	0	-10	0	0.1	4.1e-05
16	0	-10	0	5.075	0.708209
17	0	-10	0	10.05	0.708531
18	0	-10	0	15.025	0.708531
19	0	-10	0	20	0.708531
20	0	0	0	0.1	4.1e-05
21	0	0	0	5.075	0.628291
22	0	0	0	10.05	0.628656
23	0	0	0	15.025	0.628656
24	0	0	0	20	0.628656
25	2.5	-40	0	0.1	4.1e-05
26	2.5	-40	0	5.075	0.70707
27	2.5	-40	0	10.05	0.707394
28	2.5	-40	0	15.025	0.707394
29	2.5	-40	0	20	0.707394
30	2.5	-30	0	0.1	4.1e-05
31	2.5	-30	0	5.075	0.70707
32	2.5	-30	0	10.05	0.707394
33	2.5	-30	0	15.025	0.707394
34	2.5	-30	0	20	0.707394
35	2.5	-20	0	0.1	4.1e-05
36	2.5	-20	0	5.075	0.70707
37	2.5	-20	0	10.05	0.707394
38	2.5	-20	0	15.025	0.707394
39	2.5	-20	0	20	0.707394
40	2.5	-10	0	0.1	4.1e-05
41	2.5	-10	0	5.075	0.70707
42	2.5	-10	0	10.05	0.707394
43	2.5	-10	0	15.025	0.707394
44	2.5	-10	0	20	0.707394
45	2.5	0	0	0.1	4.1e-05
46	2.5	0	0	5.075	0.627602
47	2.5	0	0	10.05	0.627967
48	2.5	0	0	15.025	0.627967
49	2.5	0	0	20	0.627967
50	5	-40	0	0.1	NAN
51	5	-40	0	5.075	0.702544
52	5	-40	0	10.05	0.702869
53	5	-40	0	15.025	0.702869
54	5	-40	0	20	0.702869
55	5	-30	0	0.1	NAN
56	5	-30	0	5.075	0.702544
57	5	-30	0	10.05	0.702869
58	5	-30	0	15.025	0.702869
59	5	-30	0	20	0.702869
60	5	-20	0	0.1	NAN
61	5	-20	0	5.075	0.702544
62	5	-20	0	10.05	0.702869
63	5	-20	0	15.025	0.702869
64	5	-20	0	20	0.702869
65	5	-10	0	0.1	NAN
66	5	-10	0	5.075	0.702544
67	5	-10	0	10.05	0.702869
68	5	-10	0	15.025	0.702869
69	5	-10	0	20	0.702869
70	5	0	0	0.1	NAN
71	5	0	0	5.075	0.625006
72	5	0	0	10.05	0.625372
73	5	0	0	15.025	0.625372
74	5	0	0	20	0.625372
75	7.5	-40	0	0.1	NAN
76	7.5	-40	0	5.075	0.690082
77	7.5	-40	0	10.05	0.690415
78	7.5	-40	0	15.025	0.690415
79	7.5	-40	0	20	0.690415
80	7.5	-30	0	0.1	NAN
81	7.5	-30	0	5.075	0.690082
82	7.5	-30	0	10.05	0.690415
83	7.5	-30	0	15.025	0.690415
84	7.5	-30	0	20	0.690415
85	7.5	-20	0	0.1	NAN
86	7.5	-20	0	5.075	0.690082
87	7.5	-20	0	10.05	0.690415
88	7.5	-20	0	15.025	0.690415
89	7.5	-20	0	20	0.690415
90	7.5	-10	0	0.1	NAN
91	7.5	-10	0	5.075	0.690082
92	7.5	-10	0	10.05	0.690415
93	7.5	-10	0	15.025	0.690415
94	7.5	-10	0	20	0.690415
95	7.5	0	0	0.1	NAN
96	7.5	0	0	5.075	0.61771
97	7.5	0	0	10.05	0.61808
98	7.5	0	0	15.025	0.61808
99	7.5	0	0	20	0.61808
100	10	-40	0	0.1	NAN
101	10	-40	0	5.075	0.670957
102	10	-40	0	10.05	0.671299
103	10	-40	0	15.025	0.671299
104	10	-40	0	20	0.671299
105	10	-30	0	0.1	NAN
106	10	-30	0	5.075	0.670957
107	10	-30	0	10.05	0.671299
108	10	-30	0	15.025	0.671299
109	10	-30	0	20	0.671299
110	10	-20	0	0.1	NAN
111	10	-20	0	5.075	0.670957
112	10	-20	0	10.05	0.671299
113	10	-20	0	15.025	0.671299
114	10	-20	0	20	0.671299
115	10	-10	0	0.1	NAN
116	10	-10	0	5.075	0.670957
117	10	-10	0	10.05	0.671299
118	10	-10	0	15.025	0.671299
119	10	-10	0	20	0.671299
120	10	0	0	0.1	NAN
121	10	0	0	5.075	0.60712
122	10	0	0	10.05	0.607497
123	10	0	0	15.025	0.607497
124	10	0	0	20	0.607497
125	0	-40	62.5	0.1	0.008916
126	0	-40	62.5	5.075	0.971247
127	0	-40	62.5	10.05	0.971474
128	0	-40	62.5	15.025	0.971474
129	0	-40	62.5	20	0.971474
130	0	-30	62.5	0.1	0.008916
131	0	-30	62.5	5.075	0.971247
132	0	-30	62.5	10.05	0.971474
133	0	-30	62.5	15.025	0.971474
134	0	-30	62.5	20	0.971474
135	0	-20	62.5	0.1	0.008916
136	0	-20	62.5	5.075	0.971247
137	0	-20	62.5	10.05	0.971474
138	0	-20	62.5	15.025	0.971474
139	0	-20	62.5	20	0.971474
140	0	-10	62.5	0.1	0.008916
141	0	-10	62.5	5.075	0.971247
142	0	-10	62.5	10.05	0.971474
143	0	-10	62.5	15.025	0.971474
144	0	-10	62.5	20	0.971474
145	0	0	62.5	0.1	0.00455
146	0	0	62.5	5.075	0.789067
147	0	0	62.5	10.05	0.789395
148	0	0	62.5	15.025	0.789395
149	0	0	62.5	20	0.789395
150	2.5	-40	62.5	0.1	0.008713
151	2.5	-40	62.5	5.075	0.969958
152	2.5	-40	62.5	10.05	0.970186
153	2.5	-40	62.5	15.025	0.970186
154	2.5	-40	62.5	20	0.970186
155	2.5	-30	62.5	0.1	0.008713
156	2.5	-30	62.5	5.075	0.969958
157	2.5	-30	62.5	10.05	0.970186
158	2.5	-30	62.5	15.025	0.970186
159	2.5	-30	62.5	20	0.970186
160	2.5	-20	62.5	0.1	0.008713
161	2.5	-20	62.5	5.075	0.969958
162	2.5	-20	62.5	10.05	0.970186
163	2.5	-20	62.5	15.025	0.970186
164	2.5	-20	62.5	20	0.970186
165	2.5	-10	62.5	0.1	0.008713
166	2.5	-10	62.5	5.075	0.969958
167	2.5	-10	62.5	10.05	0.970186
168	2.5	-10	62.5	15.025	0.970186
169	2.5	-10	62.5	20	0.970186
170	2.5	0	62.5	0.1	0.004346
171	2.5	0	62.5	5.075	0.787772
172	2.5	0	62.5	10.05	0.788101
173	2.5	0	62.5	15.025	0.788101
174	2.5	0	62.5	20	0.788101
175	5	-40	62.5	0.1	0.008102
176	5	-40	62.5	5.075	0.961351
177	5	-40	62.5	10.05	0.961584
178	5	-40	62.5	15.025	0.961584
179	5	-40	62.5	20	0.961584
180	5	-30	62.5	0.1	0.008102
181	5	-30	62.5	5.075	0.961351
182	5	-30	62.5	10.05	0.961584
183	5	-30	62.5	15.025	0.961584
184	5	-30	62.5	20	0.961584
185	5	-20	62.5	0.1	0.008102
186	5	-20	62.5	5.075	0.961351
187	5	-20	62.5	10.05	0.961584
188	5	-20	62.5	15.025	0.961584
189	5	-20	62.5	20	0.961584
190	5	-10	62.5	0.1	0.008102
191	5	-10	62.5	5.075	0.961351
192	5	-10	62.5	10.05	0.961584
193	5	-10	62.5	15.025	0.961584
194	5	-10	62.5	20	0.961584
195	5	0	62.5	0.1	0.004018
196	5	0	62.5	5.075	0.78144
197	5	0	62.5	10.05	0.781772
198	5	0	62.5	15.025	0.781772
199	5	0	62.5	20	0.781772
200	7.5	-40	62.5	0.1	0.007205
201	7.5	-40	62.5	5.075	0.935515
202	7.5	-40	62.5	10.05	0.935762
203	7.5	-40	62.5	15.025	0.935762
204	7.5	-40	62.5	20	0.935762
205	7.5	-30	62.5	0.1	0.007205
206	7.5	-30	62.5	5.075	0.935515
207	7.5	-30	62.5	10.05	0.935762
208	7.5	-30	62.5	15.025	0.935762
209	7.5	-30	62.5	20	0.935762
210	7.5	-20	62.5	0.1	0.007205
211	7.5	-20	62.5	5.075	0.935515
212	7.5	-20	62.5	10.05	0.935762
213	7.5	-20	62.5	15.025	0.935762
214	7.5	-20	62.5	20	0.935762
215	7.5	-10	62.5	0.1	0.007205
216	7.5	-10	62.5	5.075	0.935515
217	7.5	-10	62.5	10.05	0.935762
218	7.5	-10	62.5	15.025	0.935762
219	7.5	-10	62.5	20	0.935762
220	7.5	0	62.5	0.1	0.003445
221	7.5	0	62.5	5.075	0.763613
222	7.5	0	62.5	10.05	0.763955
223	7.5	0	62.5	15.025	0.763955
224	7.5	0	62.5	20	0.763955
225	10	-40	62.5	0.1	0.006021
226	10	-40	62.5	5.075	0.889972
227	10	-40	62.5	10.05	0.890274
228	10	-40	62.5	15.025	0.890274
229	10	-40	62.5	20	0.890274
230	10	-30	62.5	0.1	0.006021
231	10	-30	62.5	5.075	0.889972
232	10	-30	62.5	10.05	0.890274
233	10	-30	62.5	15.025	0.890274
234	10	-30	62.5	20	0.890274
235	10	-20	62.5	0.1	0.006021
236	10	-20	62.5	5.075	0.889972
237	10	-20	62.5	10.05	0.890274
238	10	-20	62.5	15.025	0.890274
239	10	-20	62.5	20	0.890274
240	10	-10	62.5	0.1	0.006021
241	10	-10	62.5	5.075	0.889972
242	10	-10	62.5	10.05	0.890274
243	10	-10	62.5	15.025	0.890274
244	10	-10	62.5	20	0.890274
245	10	0	62.5	0.1	0.002831
246	10	0	62.5	5.075	0.73353
247	10	0	62.5	10.05	0.73389
248	10	0	62.5	15.025	0.73389
249	10	0	62.5	20	0.73389
250	0	-40	125	0.1	0.008916
251	0	-40	125	5.075	0.971247
252	0	-40	125	10.05	0.971454
253	0	-40	125	15.025	0.971454
254	0	-40	125	20	0.971454
255	0	-30	125	0.1	0.008916
256	0	-30	125	5.075	0.971247
257	0	-30	125	10.05	0.971454
258	0	-30	125	15.025	0.971454
259	0	-30	125	20	0.971454
260	0	-20	125	0.1	0.008916
261	0	-20	125	5.075	0.971247
262	0	-20	125	10.05	0.971454
263	0	-20	125	15.025	0.971454
264	0	-20	125	20	0.971454
265	0	-10	125	0.1	0.008916
266	0	-10	125	5.075	0.971247
267	0	-10	125	10.05	0.971454
268	0	-10	125	15.025	0.971454
269	0	-10	125	20	0.971454
270	0	0	125	0.1	0.00455
271	0	0	125	5.075	0.789067
272	0	0	125	10.05	0.789395
273	0	0	125	15.025	0.789395
274	0	0	125	20	0.789395
275	2.5	-40	125	0.1	0.008713
276	2.5	-40	125	5.075	0.969958
277	2.5	-40	125	10.05	0.970166
278	2.5	-40	125	15.025	0.970166
279	2.5	-40	125	20	0.970166
280	2.5	-30	125	0.1	0.008713
281	2.5	-30	125	5.075	0.969958
282	2.5	-30	125	10.05	0.970166
283	2.5	-30	125	15.025	0.970166
284	2.5	-30	125	20	0.970166
285	2.5	-20	125	0.1	0.008713
286	2.5	-20	125	5.075	0.969958
287	2.5	-20	125	10.05	0.970166
288	2.5	-20	125	15.025	0.970166
289	2.5	-20	125	20	0.970166
290	2.5	-10	125	0.1	0.008713
291	2.5	-10	125	5.075	0.969958
292	2.5	-10	125	10.05	0.970166
293	2.5	-10	125	15.025	0.970166
294	2.5	-10	125	20	0.970166
295	2.5	0	125	0.1	0.004346
296	2.5	0	125	5.075	0.787772
297	2.5	0	125	10.05	0.788101
298	2.5	0	125	15.025	0.788101
299	2.5	0	125	20	0.788101
300	5	-40	125	0.1	0.008102
301	5	-40	125	5.075	0.961351
302	5	-40	125	10.05	0.961563
303	5	-40	125	15.025	0.961563
304	5	-40	125	20	0.961563
305	5	-30	125	0.1	0.008102
306	5	-30	125	5.075	0.961351
307	5	-30	125	10.05	0.961563
308	5	-30	125	15.025	0.961563
309	5	-30	125	20	0.961563
310	5	-20	125	0.1	0.008102
311	5	-20	125	5.075	0.961351
312	5	-20	125	10.05	0.961563
313	5	-20	125	15.025	0.961563
314	5	-20	125	20	0.961563
315	5	-10	125	0.1	0.008102
316	5	-10	125	5.075	0.961351
317	5	-10	125	10.05	0.961563
318	5	-10	125	15.025	0.961563
319	5	-10	125	20	0.961563
320	5	0	125	0.1	0.004018
321	5	0	125	5.075	0.78144
322	5	0	125	10.05	0.781772
323	5	0	125	15.025	0.781772
324	5	0	125	20	0.781772
325	7.5	-40	125	0.1	0.007205
326	7.5	-40	125	5.075	0.935515
327	7.5	-40	125	10.05	0.935741
328	7.5	-40	125	15.025	0.935741
329	7.5	-40	125	20	0.935741
330	7.5	-30	125	0.1	0.007205
331	7.5	-30	125	5.075	0.935515
332	7.5	-30	125	10.05	0.935741
333	7.5	-30	125	15.025	0.935741
334	7.5	-30	125	20	0.935741
335	7.5	-20	125	0.1	0.007205
336	7.5	-20	125	5.075	0.935515
337	7.5	-20	125	10.05	0.935741
338	7.5	-20	125	15.025	0.935741
339	7.5	-20	125	20	0.935741
340	7.5	-10	125	0.1	0.007205
341	7.5	-10	125	5.075	0.935515
342	7.5	-10	125	10.05	0.935741
343	7.5	-10	125	15.025	0.935741
344	7.5	-10	125	20	0.935741
345	7.5	0	125	0.1	0.003445
346	7.5	0	125	5.075	0.763613
347	7.5	0	125	10.05	0.763955
348	7.5	0	125	15.025	0.763955
349	7.5	0	125	20	0.763955
350	10	-40	125	0.1	0.006021
351	10	-40	125	5.075	0.889972
352	10	-40	125	10.05	0.890254
353	10	-40	125	15.025	0.890254
354	10	-40	125	20	0.890254
355	10	-30	125	0.1	0.006021
356	10	-30	125	5.075	0.889972
357	10	-30	125	10.05	0.890254
358	10	-30	125	15.025	0.890254
359	10	-30	125	20	0.890254
360	10	-20	125	0.1	0.006021
361	10	-20	125	5.075	0.889972
362	10	-20	125	10.05	0.890254
363	10	-20	125	15.025	0.890254
364	10	-20	125	20	0.890254
365	10	-10	125	0.1	0.006021
366	10	-10	125	5.075	0.889972
367	10	-10	125	10.05	0.890254
368	10	-10	125	15.025	0.890254
369	10	-10	125	20	0.890254
370	10	0	125	0.1	0.002831
371	10	0	125	5.075	0.73353
372	10	0	125	10.05	0.73389
373	10	0	125	15.025	0.73389
374	10	0	125	20	0.73389
375	0	-40	187.5	0.1	0.008916
376	0	-40	187.5	5.075	0.971247
377	0	-40	187.5	10.05	0.971454
378	0	-40	187.5	15.025	0.971454
379	0	-40	187.5	20	0.971454
380	0	-30	187.5	0.1	0.008916
381	0	-30	187.5	5.075	0.971247
382	0	-30	187.5	10.05	0.971454
383	0	-30	187.5	15.025	0.971454
384	0	-30	187.5	20	0.971454
385	0	-20	187.5	0.1	0.008916
386	0	-20	187.5	5.075	0.971247
387	0	-20	187.5	10.05	0.971454
388	0	-20	187.5	15.025	0.971454
389	0	-20	187.5	20	0.971454
390	0	-10	187.5	0.1	0.008916
391	0	-10	187.5	5.075	0.971247
392	0	-10	187.5	10.05	0.971454
393	0	-10	187.5	15.025	0.971454
394	0	-10	187.5	20	0.971454
395	0	0	187.5	0.1	0.00455
396	0	0	187.5	5.075	0.789067
397	0	0	187.5	10.05	0.789395
398	0	0	187.5	15.025	0.789395
399	0	0	187.5	20	0.789395
400	2.5	-40	187.5	0.1	0.008713
401	2.5	-40	187.5	5.075	0.969958
402	2.5	-40	187.5	10.05	0.970166
403	2.5	-40	187.5	15.025	0.970166
404	2.5	-40	187.5	20	0.970166
405	2.5	-30	187.5	0.1	0.008713
406	2.5	-30	187.5	5.075	0.969958
407	2.5	-30	187.5	10.05	0.970166
408	2.5	-30	187.5	15.025	0.970166
409	2.5	-30	187.5	20	0.970166
410	2.5	-20	187.5	0.1	0.008713
411	2.5	-20	187.5	5.075	0.969958
412	2.5	-20	187.5	10.05	0.970166
413	2.5	-20	187.5	15.025	0.970166
414	2.5	-20	187.5	20	0.970166
415	2.5	-10	187.5	0.1	0.008713
416	2.5	-10	187.5	5.075	0.969958
417	2.5	-10	187.5	10.05	0.970166
418	2.5	-10	187.5	15.025	0.970166
419	2.5	-10	187.5	20	0.970166
420	2.5	0	187.5	0.1	0.004346
421	2.5	0	187.5	5.075	0.787772
422	2.5	0	187.5	10.05	0.788101
423	2.5	0	187.5	15.025	0.788101
424	2.5	0	187.5	20	0.788101
425	5	-40	187.5	0.1	0.008102
426	5	-40	187.5	5.075	0.961351
427	5	-40	187.5	10.05	0.961563
428	5	-40	187.5	15.025	0.961563
429	5	-40	187.5	20	0.961563
430	5	-30	187.5	0.1	0.008102
431	5	-30	187.5	5.075	0.961351
432	5	-30	187.5	10.05	0.961563
433	5	-30	187.5	15.025	0.961563
434	5	-30	187.5	20	0.961563
435	5	-20	187.5	0.1	0.008102
436	5	-20	187.5	5.075	0.961351
437	5	-20	187.5	10.05	0.961563
438	5	-20	187.5	15.025	0.961563
439	5	-20	187.5	20	0.961563
440	5	-10	187.5	0.1	0.008102
441	5	-10	187.5	5.075	0.961351
442	5	-10	187.5	10.05	0.961563
443	5	-10	187.5	15.025	0.961563
444	5	-10	187.5	20	0.961563
445	5	0	187.5	0.1	0.004018
446	5	0	187.5	5.075	0.78144
447	5	0	187.5	10.05	0.781772
448	5	0	187.5	15.025	0.781772
449	5	0	187.5	20	0.781772
450	7.5	-40	187.5	0.1	0.007205
451	7.5	-40	187.5	5.075	0.935515
452	7.5	-40	187.5	10.05	0.935741
453	7.5	-40	187.5	15.025	0.935741
454	7.5	-40	187.5	20	0.935741
455	7.5	-30	187.5	0.1	0.007205
456	7.5	-30	187.5	5.075	0.935515
457	7.5	-30	187.5	10.05	0.935741
458	7.5	-30	187.5	15.025	0.935741
459	7.5	-30	187.5	20	0.935741
460	7.5	-20	187.5	0.1	0.007205
461	7.5	-20	187.5	5.075	0.935515
462	7.5	-20	187.5	10.05	0.935741
463	7.5	-20	187.5	15.025	0.935741
464	7.5	-20	187.5	20	0.935741
465	7.5	-10	187.5	0.1	0.007205
466	7.5	-10	187.5	5.075	0.935515
467	7.5	-10	187.5	10.05	0.935741
468	7.5	-10	187.5	15.025	0.935741
469	7.5	-10	187.5	20	0.935741
470	7.5	0	187.5	0.1	0.003445
471	7.5	0	187.5	5.075	0.763613
472	7.5	0	187.5	10.05	0.763955
473	7.5	0	187.5	15.025	0.763955
474	7.5	0	187.5	20	0.763955
475	10	-40	187.5	0.1	0.006021
476	10	-40	187.5	5.075	0.889972
477	10	-40	187.5	10.05	0.890254
478	10	-40	187.5	15.025	0.890254
479	10	-40	187.5	20	0.890254
480	10	-30	187.5	0.1	0.006021
481	10	-30	187.5	5.075	0.889972
482	10	-30	187.5	10.05	0.890254
483	10	-30	187.5	15.025	0.890254
484	10	-30	187.5	20	0.890254
485	10	-20	187.5	0.1	0.006021
486	10	-20	187.5	5.075	0.889972
487	10	-20	187.5	10.05	0.890254
488	10	-20	187.5	15.025	0.890254
489	10	-20	187.5	20	0.890254
490	10	-10	187.5	0.1	0.006021
491	10	-10	187.5	5.075	0.889972
492	10	-10	187.5	10.05	0.890254
493	10	-10	187.5	15.025	0.890254
494	10	-10	187.5	20	0.890254
495	10	0	187.5	0.1	0.002831
496	10	0	187.5	5.075	0.73353
497	10	0	187.5	10.05	0.73389
498	10	0	187.5	15.025	0.73389
499	10	0	187.5	20	0.73389
500	0	-40	250	0.1	0.008916
501	0	-40	250	5.075	0.971247
502	0	-40	250	10.05	0.971454
503	0	-40	250	15.025	0.971454
504	0	-40	250	20	0.971454
505	0	-30	250	0.1	0.008916
506	0	-30	250	5.075	0.971247
507	0	-30	250	10.05	0.971454
508	0	-30	250	15.025	0.971454
509	0	-30	250	20	0.971454
510	0	-20	250	0.1	0.008916
511	0	-20	250	5.075	0.971247
512	0	-20	250	10.05	0.971454
513	0	-20	250	15.025	0.971454
514	0	-20	250	20	0.971454
515	0	-10	250	0.1	0.008916
516	0	-10	250	5.075	0.971247
517	0	-10	250	10.05	0.971454
518	0	-10	250	15.025	0.971454
519	0	-10	250	20	0.971454
520	0	0	250	0.1	0.00455
521	0	0	250	5.075	0.789067
522	0	0	250	10.05	0.789395
523	0	0	250	15.025	0.789395
524	0	0	250	20	0.789395
525	2.5	-40	250	0.1	0.008713
526	2.5	-40	250	5.075	0.969958
527	2.5	-40	250	10.05	0.970166
528	2.5	-40	250	15.025	0.970166
529	2.5	-40	250	20	0.970166
530	2.5	-30	250	0.1	0.008713
531	2.5	-30	250	5.075	0.969958
532	2.5	-30	250	10.05	0.970166
533	2.5	-30	250	15.025	0.970166
534	2.5	-30	250	20	0.970166
535	2.5	-20	250	0.1	0.008713
536	2.5	-20	250	5.075	0.969958
537	2.5	-20	250	10.05	0.970166
538	2.5	-20	250	15.025	0.970166
539	2.5	-20	250	20	0.970166
540	2.5	-10	250	0.1	0.008713
541	2.5	-10	250	5.075	0.969958
542	2.5	-10	250	10.05	0.970166
543	2.5	-10	250	15.025	0.970166
544	2.5	-10	250	20	0.970166
545	2.5	0	250	0.1	0.004346
546	2.5	0	250	5.075	0.787772
547	2.5	0	250	10.05	0.788101
548	2.5	0	250	15.025	0.788101
549	2.5	0	250	20	0.788101
550	5	-40	250	0.1	0.008102
551	5	-40	250	5.075	0.961351
552	5	-40	250	10.05	0.961563
553	5	-40	250	15.025	0.961563
554	5	-40	250	20	0.961563
555	5	-30	250	0.1	0.008102
556	5	-30	250	5.075	0.961351
557	5	-30	250	10.05	0.961563
558	5	-30	250	15.025	0.961563
559	5	-30	250	20	0.961563
560	5	-20	250	0.1	0.008102
561	5	-20	250	5.075	0.961351
562	5	-20	250	10.05	0.961563
563	5	-20	250	15.025	0.961563
564	5	-20	250	20	0.961563
565	5	-10	250	0.1	0.008102
566	5	-10	250	5.075	0.961351
567	5	-10	250	10.05	0.961563
568	5	-10	250	15.025	0.961563
569	5	-10	250	20	0.961563
570	5	0	250	0.1	0.004018
571	5	0	250	5.075	0.78144
572	5	0	250	10.05	0.781772
573	5	0	250	15.025	0.781772
574	5	0	250	20	0.781772
575	7.5	-40	250	0.1	0.007205
576	7.5	-40	250	5.075	0.935515
577	7.5	-40	250	10.05	0.935741
578	7.5	-40	250	15.025	0.935741
579	7.5	-40	250	20	0.935741
580	7.5	-30	250	0.1	0.007205
581	7.5	-30	250	5.075	0.935515
582	7.5	-30	250	10.05	0.935741
583	7.5	-30	250	15.025	0.935741
584	7.5	-30	250	20	0.935741
585	7.5	-20	250	0.1	0.007205
586	7.5	-20	250	5.075	0.935515
587	7.5	-20	250	10.05	0.935741
588	7.5	-20	250	15.025	0.935741
589	7.5	-20	250	20	0.935741
590	7.5	-10	250	0.1	0.007205
591	7.5	-10	250	5.075	0.935515
592	7.5	-10	250	10.05	0.935741
593	7.5	-10	250	15.025	0.935741
594	7.5	-10	250	20	0.935741
595	7.5	0	250	0.1	0.003445
596	7.5	0	250	5.075	0.763613
597	7.5	0	250	10.05	0.763955
598	7.5	0	250	15.025	0.763955
599	7.5	0	250	20	0.763955
600	10	-40	250	0.1	0.006021
601	10	-40	250	5.075	0.889972
602	10	-40	250	10.05	0.890254
603	10	-40	250	15.025	0.890254
604	10	-40	250	20	0.890254
605	10	-30	250	0.1	0.006021
606	10	-30	250	5.075	0.889972
607	10	-30	250	10.05	0.890254
608	10	-30	250	15.025	0.890254
609	10	-30	250	20	0.890254
610	10	-20	250	0.1	0.006021
611	10	-20	250	5.075	0.889972
612	10	-20	250	10.05	0.890254
613	10	-20	250	15.025	0.890254
614	10	-20	250	20	0.890254
615	10	-10	250	0.1	0.006021
616	10	-10	250	5.075	0.889972
617	10	-10	250	10.05	0.890254
618	10	-10	250	15.025	0.890254
619	10	-10	250	20	0.890254
620	10	0	250	0.1	0.002831
621	10	0	250	5.075	0.73353
622	10	0	250	10.05	0.73389
623	10	0	250	15.025	0.73389
624	10	0	250	20	0.73389

## Sheet: case4_grid_search_step2_exp535
Exp	QD	RPRS	FS	SOR	F1
0	0	-40	0	0.1	4.1e-05
1	0	-40	0	5.075	0.708209
2	0	-40	0	10.05	0.708531
3	0	-40	0	15.025	0.708531
4	0	-40	0	20	0.708531
5	0	-30	0	0.1	4.1e-05
6	0	-30	0	5.075	0.708209
7	0	-30	0	10.05	0.708531
8	0	-30	0	15.025	0.708531
9	0	-30	0	20	0.708531
10	0	-20	0	0.1	4.1e-05
11	0	-20	0	5.075	0.708209
12	0	-20	0	10.05	0.708531
13	0	-20	0	15.025	0.708531
14	0	-20	0	20	0.708531
15	0	-10	0	0.1	4.1e-05
16	0	-10	0	5.075	0.708209
17	0	-10	0	10.05	0.708531
18	0	-10	0	15.025	0.708531
19	0	-10	0	20	0.708531
20	0	0	0	0.1	4.1e-05
21	0	0	0	5.075	0.628291
22	0	0	0	10.05	0.628656
23	0	0	0	15.025	0.628656
24	0	0	0	20	0.628656
25	2.5	-40	0	0.1	4.1e-05
26	2.5	-40	0	5.075	0.70707
27	2.5	-40	0	10.05	0.707394
28	2.5	-40	0	15.025	0.707394
29	2.5	-40	0	20	0.707394
30	2.5	-30	0	0.1	4.1e-05
31	2.5	-30	0	5.075	0.70707
32	2.5	-30	0	10.05	0.707394
33	2.5	-30	0	15.025	0.707394
34	2.5	-30	0	20	0.707394
35	2.5	-20	0	0.1	4.1e-05
36	2.5	-20	0	5.075	0.70707
37	2.5	-20	0	10.05	0.707394
38	2.5	-20	0	15.025	0.707394
39	2.5	-20	0	20	0.707394
40	2.5	-10	0	0.1	4.1e-05
41	2.5	-10	0	5.075	0.70707
42	2.5	-10	0	10.05	0.707394
43	2.5	-10	0	15.025	0.707394
44	2.5	-10	0	20	0.707394
45	2.5	0	0	0.1	4.1e-05
46	2.5	0	0	5.075	0.627602
47	2.5	0	0	10.05	0.627967
48	2.5	0	0	15.025	0.627967
49	2.5	0	0	20	0.627967
50	5	-40	0	0.1	NAN
51	5	-40	0	5.075	0.702544
52	5	-40	0	10.05	0.702869
53	5	-40	0	15.025	0.702869
54	5	-40	0	20	0.702869
55	5	-30	0	0.1	NAN
56	5	-30	0	5.075	0.702544
57	5	-30	0	10.05	0.702869
58	5	-30	0	15.025	0.702869
59	5	-30	0	20	0.702869
60	5	-20	0	0.1	NAN
61	5	-20	0	5.075	0.702544
62	5	-20	0	10.05	0.702869
63	5	-20	0	15.025	0.702869
64	5	-20	0	20	0.702869
65	5	-10	0	0.1	NAN
66	5	-10	0	5.075	0.702544
67	5	-10	0	10.05	0.702869
68	5	-10	0	15.025	0.702869
69	5	-10	0	20	0.702869
70	5	0	0	0.1	NAN
71	5	0	0	5.075	0.625006
72	5	0	0	10.05	0.625372
73	5	0	0	15.025	0.625372
74	5	0	0	20	0.625372
75	7.5	-40	0	0.1	NAN
76	7.5	-40	0	5.075	0.690082
77	7.5	-40	0	10.05	0.690415
78	7.5	-40	0	15.025	0.690415
79	7.5	-40	0	20	0.690415
80	7.5	-30	0	0.1	NAN
81	7.5	-30	0	5.075	0.690082
82	7.5	-30	0	10.05	0.690415
83	7.5	-30	0	15.025	0.690415
84	7.5	-30	0	20	0.690415
85	7.5	-20	0	0.1	NAN
86	7.5	-20	0	5.075	0.690082
87	7.5	-20	0	10.05	0.690415
88	7.5	-20	0	15.025	0.690415
89	7.5	-20	0	20	0.690415
90	7.5	-10	0	0.1	NAN
91	7.5	-10	0	5.075	0.690082
92	7.5	-10	0	10.05	0.690415
93	7.5	-10	0	15.025	0.690415
94	7.5	-10	0	20	0.690415
95	7.5	0	0	0.1	NAN
96	7.5	0	0	5.075	0.61771
97	7.5	0	0	10.05	0.61808
98	7.5	0	0	15.025	0.61808
99	7.5	0	0	20	0.61808
100	10	-40	0	0.1	NAN
101	10	-40	0	5.075	0.670957
102	10	-40	0	10.05	0.671299
103	10	-40	0	15.025	0.671299
104	10	-40	0	20	0.671299
105	10	-30	0	0.1	NAN
106	10	-30	0	5.075	0.670957
107	10	-30	0	10.05	0.671299
108	10	-30	0	15.025	0.671299
109	10	-30	0	20	0.671299
110	10	-20	0	0.1	NAN
111	10	-20	0	5.075	0.670957
112	10	-20	0	10.05	0.671299
113	10	-20	0	15.025	0.671299
114	10	-20	0	20	0.671299
115	10	-10	0	0.1	NAN
116	10	-10	0	5.075	0.670957
117	10	-10	0	10.05	0.671299
118	10	-10	0	15.025	0.671299
119	10	-10	0	20	0.671299
120	10	0	0	0.1	NAN
121	10	0	0	5.075	0.60712
122	10	0	0	10.05	0.607497
123	10	0	0	15.025	0.607497
124	10	0	0	20	0.607497
125	0	-40	62.5	0.1	0.008916
126	0	-40	62.5	5.075	0.971247
127	0	-40	62.5	10.05	0.971474
128	0	-40	62.5	15.025	0.971474
129	0	-40	62.5	20	0.971474
130	0	-30	62.5	0.1	0.008916
131	0	-30	62.5	5.075	0.971247
132	0	-30	62.5	10.05	0.971474
133	0	-30	62.5	15.025	0.971474
134	0	-30	62.5	20	0.971474
135	0	-20	62.5	0.1	0.008916
136	0	-20	62.5	5.075	0.971247
137	0	-20	62.5	10.05	0.971474
138	0	-20	62.5	15.025	0.971474
139	0	-20	62.5	20	0.971474
140	0	-10	62.5	0.1	0.008916
141	0	-10	62.5	5.075	0.971247
142	0	-10	62.5	10.05	0.971474
143	0	-10	62.5	15.025	0.971474
144	0	-10	62.5	20	0.971474
145	0	0	62.5	0.1	0.00455
146	0	0	62.5	5.075	0.789067
147	0	0	62.5	10.05	0.789395
148	0	0	62.5	15.025	0.789395
149	0	0	62.5	20	0.789395
150	2.5	-40	62.5	0.1	0.008713
151	2.5	-40	62.5	5.075	0.969958
152	2.5	-40	62.5	10.05	0.970186
153	2.5	-40	62.5	15.025	0.970186
154	2.5	-40	62.5	20	0.970186
155	2.5	-30	62.5	0.1	0.008713
156	2.5	-30	62.5	5.075	0.969958
157	2.5	-30	62.5	10.05	0.970186
158	2.5	-30	62.5	15.025	0.970186
159	2.5	-30	62.5	20	0.970186
160	2.5	-20	62.5	0.1	0.008713
161	2.5	-20	62.5	5.075	0.969958
162	2.5	-20	62.5	10.05	0.970186
163	2.5	-20	62.5	15.025	0.970186
164	2.5	-20	62.5	20	0.970186
165	2.5	-10	62.5	0.1	0.008713
166	2.5	-10	62.5	5.075	0.969958
167	2.5	-10	62.5	10.05	0.970186
168	2.5	-10	62.5	15.025	0.970186
169	2.5	-10	62.5	20	0.970186
170	2.5	0	62.5	0.1	0.004346
171	2.5	0	62.5	5.075	0.787772
172	2.5	0	62.5	10.05	0.788101
173	2.5	0	62.5	15.025	0.788101
174	2.5	0	62.5	20	0.788101
175	5	-40	62.5	0.1	0.008102
176	5	-40	62.5	5.075	0.961351
177	5	-40	62.5	10.05	0.961584
178	5	-40	62.5	15.025	0.961584
179	5	-40	62.5	20	0.961584
180	5	-30	62.5	0.1	0.008102
181	5	-30	62.5	5.075	0.961351
182	5	-30	62.5	10.05	0.961584
183	5	-30	62.5	15.025	0.961584
184	5	-30	62.5	20	0.961584
185	5	-20	62.5	0.1	0.008102
186	5	-20	62.5	5.075	0.961351
187	5	-20	62.5	10.05	0.961584
188	5	-20	62.5	15.025	0.961584
189	5	-20	62.5	20	0.961584
190	5	-10	62.5	0.1	0.008102
191	5	-10	62.5	5.075	0.961351
192	5	-10	62.5	10.05	0.961584
193	5	-10	62.5	15.025	0.961584
194	5	-10	62.5	20	0.961584
195	5	0	62.5	0.1	0.004018
196	5	0	62.5	5.075	0.78144
197	5	0	62.5	10.05	0.781772
198	5	0	62.5	15.025	0.781772
199	5	0	62.5	20	0.781772
200	7.5	-40	62.5	0.1	0.007205
201	7.5	-40	62.5	5.075	0.935515
202	7.5	-40	62.5	10.05	0.935762
203	7.5	-40	62.5	15.025	0.935762
204	7.5	-40	62.5	20	0.935762
205	7.5	-30	62.5	0.1	0.007205
206	7.5	-30	62.5	5.075	0.935515
207	7.5	-30	62.5	10.05	0.935762
208	7.5	-30	62.5	15.025	0.935762
209	7.5	-30	62.5	20	0.935762
210	7.5	-20	62.5	0.1	0.007205
211	7.5	-20	62.5	5.075	0.935515
212	7.5	-20	62.5	10.05	0.935762
213	7.5	-20	62.5	15.025	0.935762
214	7.5	-20	62.5	20	0.935762
215	7.5	-10	62.5	0.1	0.007205
216	7.5	-10	62.5	5.075	0.935515
217	7.5	-10	62.5	10.05	0.935762
218	7.5	-10	62.5	15.025	0.935762
219	7.5	-10	62.5	20	0.935762
220	7.5	0	62.5	0.1	0.003445
221	7.5	0	62.5	5.075	0.763613
222	7.5	0	62.5	10.05	0.763955
223	7.5	0	62.5	15.025	0.763955
224	7.5	0	62.5	20	0.763955
225	10	-40	62.5	0.1	0.006021
226	10	-40	62.5	5.075	0.889972
227	10	-40	62.5	10.05	0.890274
228	10	-40	62.5	15.025	0.890274
229	10	-40	62.5	20	0.890274
230	10	-30	62.5	0.1	0.006021
231	10	-30	62.5	5.075	0.889972
232	10	-30	62.5	10.05	0.890274
233	10	-30	62.5	15.025	0.890274
234	10	-30	62.5	20	0.890274
235	10	-20	62.5	0.1	0.006021
236	10	-20	62.5	5.075	0.889972
237	10	-20	62.5	10.05	0.890274
238	10	-20	62.5	15.025	0.890274
239	10	-20	62.5	20	0.890274
240	10	-10	62.5	0.1	0.006021
241	10	-10	62.5	5.075	0.889972
242	10	-10	62.5	10.05	0.890274
243	10	-10	62.5	15.025	0.890274
244	10	-10	62.5	20	0.890274
245	10	0	62.5	0.1	0.002831
246	10	0	62.5	5.075	0.73353
247	10	0	62.5	10.05	0.73389
248	10	0	62.5	15.025	0.73389
249	10	0	62.5	20	0.73389
250	0	-40	125	0.1	0.008916
251	0	-40	125	5.075	0.971247
252	0	-40	125	10.05	0.971454
253	0	-40	125	15.025	0.971454
254	0	-40	125	20	0.971454
255	0	-30	125	0.1	0.008916
256	0	-30	125	5.075	0.971247
257	0	-30	125	10.05	0.971454
258	0	-30	125	15.025	0.971454
259	0	-30	125	20	0.971454
260	0	-20	125	0.1	0.008916
261	0	-20	125	5.075	0.971247
262	0	-20	125	10.05	0.971454
263	0	-20	125	15.025	0.971454
264	0	-20	125	20	0.971454
265	0	-10	125	0.1	0.008916
266	0	-10	125	5.075	0.971247
267	0	-10	125	10.05	0.971454
268	0	-10	125	15.025	0.971454
269	0	-10	125	20	0.971454
270	0	0	125	0.1	0.00455
271	0	0	125	5.075	0.789067
272	0	0	125	10.05	0.789395
273	0	0	125	15.025	0.789395
274	0	0	125	20	0.789395
275	2.5	-40	125	0.1	0.008713
276	2.5	-40	125	5.075	0.969958
277	2.5	-40	125	10.05	0.970166
278	2.5	-40	125	15.025	0.970166
279	2.5	-40	125	20	0.970166
280	2.5	-30	125	0.1	0.008713
281	2.5	-30	125	5.075	0.969958
282	2.5	-30	125	10.05	0.970166
283	2.5	-30	125	15.025	0.970166
284	2.5	-30	125	20	0.970166
285	2.5	-20	125	0.1	0.008713
286	2.5	-20	125	5.075	0.969958
287	2.5	-20	125	10.05	0.970166
288	2.5	-20	125	15.025	0.970166
289	2.5	-20	125	20	0.970166
290	2.5	-10	125	0.1	0.008713
291	2.5	-10	125	5.075	0.969958
292	2.5	-10	125	10.05	0.970166
293	2.5	-10	125	15.025	0.970166
294	2.5	-10	125	20	0.970166
295	2.5	0	125	0.1	0.004346
296	2.5	0	125	5.075	0.787772
297	2.5	0	125	10.05	0.788101
298	2.5	0	125	15.025	0.788101
299	2.5	0	125	20	0.788101
300	5	-40	125	0.1	0.008102
301	5	-40	125	5.075	0.961351
302	5	-40	125	10.05	0.961563
303	5	-40	125	15.025	0.961563
304	5	-40	125	20	0.961563
305	5	-30	125	0.1	0.008102
306	5	-30	125	5.075	0.961351
307	5	-30	125	10.05	0.961563
308	5	-30	125	15.025	0.961563
309	5	-30	125	20	0.961563
310	5	-20	125	0.1	0.008102
311	5	-20	125	5.075	0.961351
312	5	-20	125	10.05	0.961563
313	5	-20	125	15.025	0.961563
314	5	-20	125	20	0.961563
315	5	-10	125	0.1	0.008102
316	5	-10	125	5.075	0.961351
317	5	-10	125	10.05	0.961563
318	5	-10	125	15.025	0.961563
319	5	-10	125	20	0.961563
320	5	0	125	0.1	0.004018
321	5	0	125	5.075	0.78144
322	5	0	125	10.05	0.781772
323	5	0	125	15.025	0.781772
324	5	0	125	20	0.781772
325	7.5	-40	125	0.1	0.007205
326	7.5	-40	125	5.075	0.935515
327	7.5	-40	125	10.05	0.935741
328	7.5	-40	125	15.025	0.935741
329	7.5	-40	125	20	0.935741
330	7.5	-30	125	0.1	0.007205
331	7.5	-30	125	5.075	0.935515
332	7.5	-30	125	10.05	0.935741
333	7.5	-30	125	15.025	0.935741
334	7.5	-30	125	20	0.935741
335	7.5	-20	125	0.1	0.007205
336	7.5	-20	125	5.075	0.935515
337	7.5	-20	125	10.05	0.935741
338	7.5	-20	125	15.025	0.935741
339	7.5	-20	125	20	0.935741
340	7.5	-10	125	0.1	0.007205
341	7.5	-10	125	5.075	0.935515
342	7.5	-10	125	10.05	0.935741
343	7.5	-10	125	15.025	0.935741
344	7.5	-10	125	20	0.935741
345	7.5	0	125	0.1	0.003445
346	7.5	0	125	5.075	0.763613
347	7.5	0	125	10.05	0.763955
348	7.5	0	125	15.025	0.763955
349	7.5	0	125	20	0.763955
350	10	-40	125	0.1	0.006021
351	10	-40	125	5.075	0.889972
352	10	-40	125	10.05	0.890254
353	10	-40	125	15.025	0.890254
354	10	-40	125	20	0.890254
355	10	-30	125	0.1	0.006021
356	10	-30	125	5.075	0.889972
357	10	-30	125	10.05	0.890254
358	10	-30	125	15.025	0.890254
359	10	-30	125	20	0.890254
360	10	-20	125	0.1	0.006021
361	10	-20	125	5.075	0.889972
362	10	-20	125	10.05	0.890254
363	10	-20	125	15.025	0.890254
364	10	-20	125	20	0.890254
365	10	-10	125	0.1	0.006021
366	10	-10	125	5.075	0.889972
367	10	-10	125	10.05	0.890254
368	10	-10	125	15.025	0.890254
369	10	-10	125	20	0.890254
370	10	0	125	0.1	0.002831
371	10	0	125	5.075	0.73353
372	10	0	125	10.05	0.73389
373	10	0	125	15.025	0.73389
374	10	0	125	20	0.73389
375	0	-40	187.5	0.1	0.008916
376	0	-40	187.5	5.075	0.971247
377	0	-40	187.5	10.05	0.971454
378	0	-40	187.5	15.025	0.971454
379	0	-40	187.5	20	0.971454
380	0	-30	187.5	0.1	0.008916
381	0	-30	187.5	5.075	0.971247
382	0	-30	187.5	10.05	0.971454
383	0	-30	187.5	15.025	0.971454
384	0	-30	187.5	20	0.971454
385	0	-20	187.5	0.1	0.008916
386	0	-20	187.5	5.075	0.971247
387	0	-20	187.5	10.05	0.971454
388	0	-20	187.5	15.025	0.971454
389	0	-20	187.5	20	0.971454
390	0	-10	187.5	0.1	0.008916
391	0	-10	187.5	5.075	0.971247
392	0	-10	187.5	10.05	0.971454
393	0	-10	187.5	15.025	0.971454
394	0	-10	187.5	20	0.971454
395	0	0	187.5	0.1	0.00455
396	0	0	187.5	5.075	0.789067
397	0	0	187.5	10.05	0.789395
398	0	0	187.5	15.025	0.789395
399	0	0	187.5	20	0.789395
400	2.5	-40	187.5	0.1	0.008713
401	2.5	-40	187.5	5.075	0.969958
402	2.5	-40	187.5	10.05	0.970166
403	2.5	-40	187.5	15.025	0.970166
404	2.5	-40	187.5	20	0.970166
405	2.5	-30	187.5	0.1	0.008713
406	2.5	-30	187.5	5.075	0.969958
407	2.5	-30	187.5	10.05	0.970166
408	2.5	-30	187.5	15.025	0.970166
409	2.5	-30	187.5	20	0.970166
410	2.5	-20	187.5	0.1	0.008713
411	2.5	-20	187.5	5.075	0.969958
412	2.5	-20	187.5	10.05	0.970166
413	2.5	-20	187.5	15.025	0.970166
414	2.5	-20	187.5	20	0.970166
415	2.5	-10	187.5	0.1	0.008713
416	2.5	-10	187.5	5.075	0.969958
417	2.5	-10	187.5	10.05	0.970166
418	2.5	-10	187.5	15.025	0.970166
419	2.5	-10	187.5	20	0.970166
420	2.5	0	187.5	0.1	0.004346
421	2.5	0	187.5	5.075	0.787772
422	2.5	0	187.5	10.05	0.788101
423	2.5	0	187.5	15.025	0.788101
424	2.5	0	187.5	20	0.788101
425	5	-40	187.5	0.1	0.008102
426	5	-40	187.5	5.075	0.961351
427	5	-40	187.5	10.05	0.961563
428	5	-40	187.5	15.025	0.961563
429	5	-40	187.5	20	0.961563
430	5	-30	187.5	0.1	0.008102
431	5	-30	187.5	5.075	0.961351
432	5	-30	187.5	10.05	0.961563
433	5	-30	187.5	15.025	0.961563
434	5	-30	187.5	20	0.961563
435	5	-20	187.5	0.1	0.008102
436	5	-20	187.5	5.075	0.961351
437	5	-20	187.5	10.05	0.961563
438	5	-20	187.5	15.025	0.961563
439	5	-20	187.5	20	0.961563
440	5	-10	187.5	0.1	0.008102
441	5	-10	187.5	5.075	0.961351
442	5	-10	187.5	10.05	0.961563
443	5	-10	187.5	15.025	0.961563
444	5	-10	187.5	20	0.961563
445	5	0	187.5	0.1	0.004018
446	5	0	187.5	5.075	0.78144
447	5	0	187.5	10.05	0.781772
448	5	0	187.5	15.025	0.781772
449	5	0	187.5	20	0.781772
450	7.5	-40	187.5	0.1	0.007205
451	7.5	-40	187.5	5.075	0.935515
452	7.5	-40	187.5	10.05	0.935741
453	7.5	-40	187.5	15.025	0.935741
454	7.5	-40	187.5	20	0.935741
455	7.5	-30	187.5	0.1	0.007205
456	7.5	-30	187.5	5.075	0.935515
457	7.5	-30	187.5	10.05	0.935741
458	7.5	-30	187.5	15.025	0.935741
459	7.5	-30	187.5	20	0.935741
460	7.5	-20	187.5	0.1	0.007205
461	7.5	-20	187.5	5.075	0.935515
462	7.5	-20	187.5	10.05	0.935741
463	7.5	-20	187.5	15.025	0.935741
464	7.5	-20	187.5	20	0.935741
465	7.5	-10	187.5	0.1	0.007205
466	7.5	-10	187.5	5.075	0.935515
467	7.5	-10	187.5	10.05	0.935741
468	7.5	-10	187.5	15.025	0.935741
469	7.5	-10	187.5	20	0.935741
470	7.5	0	187.5	0.1	0.003445
471	7.5	0	187.5	5.075	0.763613
472	7.5	0	187.5	10.05	0.763955
473	7.5	0	187.5	15.025	0.763955
474	7.5	0	187.5	20	0.763955
475	10	-40	187.5	0.1	0.006021
476	10	-40	187.5	5.075	0.889972
477	10	-40	187.5	10.05	0.890254
478	10	-40	187.5	15.025	0.890254
479	10	-40	187.5	20	0.890254
480	10	-30	187.5	0.1	0.006021
481	10	-30	187.5	5.075	0.889972
482	10	-30	187.5	10.05	0.890254
483	10	-30	187.5	15.025	0.890254
484	10	-30	187.5	20	0.890254
485	10	-20	187.5	0.1	0.006021
486	10	-20	187.5	5.075	0.889972
487	10	-20	187.5	10.05	0.890254
488	10	-20	187.5	15.025	0.890254
489	10	-20	187.5	20	0.890254
490	10	-10	187.5	0.1	0.006021
491	10	-10	187.5	5.075	0.889972
492	10	-10	187.5	10.05	0.890254
493	10	-10	187.5	15.025	0.890254
494	10	-10	187.5	20	0.890254
495	10	0	187.5	0.1	0.002831
496	10	0	187.5	5.075	0.73353
497	10	0	187.5	10.05	0.73389
498	10	0	187.5	15.025	0.73389
499	10	0	187.5	20	0.73389
500	0	-40	250	0.1	0.008916
501	0	-40	250	5.075	0.971247
502	0	-40	250	10.05	0.971454
503	0	-40	250	15.025	0.971454
504	0	-40	250	20	0.971454
505	0	-30	250	0.1	0.008916
506	0	-30	250	5.075	0.971247
507	0	-30	250	10.05	0.971454
508	0	-30	250	15.025	0.971454
509	0	-30	250	20	0.971454
510	0	-20	250	0.1	0.008916
511	0	-20	250	5.075	0.971247
512	0	-20	250	10.05	0.971454
513	0	-20	250	15.025	0.971454
514	0	-20	250	20	0.971454
515	0	-10	250	0.1	0.008916
516	0	-10	250	5.075	0.971247
517	0	-10	250	10.05	0.971454
518	0	-10	250	15.025	0.971454
519	0	-10	250	20	0.971454
520	0	0	250	0.1	0.00455
521	0	0	250	5.075	0.789067
522	0	0	250	10.05	0.789395
523	0	0	250	15.025	0.789395
524	0	0	250	20	0.789395
525	2.5	-40	250	0.1	0.008713
526	2.5	-40	250	5.075	0.969958
527	2.5	-40	250	10.05	0.970166
528	2.5	-40	250	15.025	0.970166
529	2.5	-40	250	20	0.970166
530	2.5	-30	250	0.1	0.008713
531	2.5	-30	250	5.075	0.969958
532	2.5	-30	250	10.05	0.970166
533	2.5	-30	250	15.025	0.970166
534	2.5	-30	250	20	0.970166
535	2.5	-20	250	0.1	0.008713
536	2.5	-20	250	5.075	0.969958
537	2.5	-20	250	10.05	0.970166
538	2.5	-20	250	15.025	0.970166
539	2.5	-20	250	20	0.970166
540	2.5	-10	250	0.1	0.008713
541	2.5	-10	250	5.075	0.969958
542	2.5	-10	250	10.05	0.970166
543	2.5	-10	250	15.025	0.970166
544	2.5	-10	250	20	0.970166
545	2.5	0	250	0.1	0.004346
546	2.5	0	250	5.075	0.787772
547	2.5	0	250	10.05	0.788101
548	2.5	0	250	15.025	0.788101
549	2.5	0	250	20	0.788101
550	5	-40	250	0.1	0.008102
551	5	-40	250	5.075	0.961351
552	5	-40	250	10.05	0.961563
553	5	-40	250	15.025	0.961563
554	5	-40	250	20	0.961563
555	5	-30	250	0.1	0.008102
556	5	-30	250	5.075	0.961351
557	5	-30	250	10.05	0.961563
558	5	-30	250	15.025	0.961563
559	5	-30	250	20	0.961563
560	5	-20	250	0.1	0.008102
561	5	-20	250	5.075	0.961351
562	5	-20	250	10.05	0.961563
563	5	-20	250	15.025	0.961563
564	5	-20	250	20	0.961563
565	5	-10	250	0.1	0.008102
566	5	-10	250	5.075	0.961351
567	5	-10	250	10.05	0.961563
568	5	-10	250	15.025	0.961563
569	5	-10	250	20	0.961563
570	5	0	250	0.1	0.004018
571	5	0	250	5.075	0.78144
572	5	0	250	10.05	0.781772
573	5	0	250	15.025	0.781772
574	5	0	250	20	0.781772
575	7.5	-40	250	0.1	0.007205
576	7.5	-40	250	5.075	0.935515
577	7.5	-40	250	10.05	0.935741
578	7.5	-40	250	15.025	0.935741
579	7.5	-40	250	20	0.935741
580	7.5	-30	250	0.1	0.007205
581	7.5	-30	250	5.075	0.935515
582	7.5	-30	250	10.05	0.935741
583	7.5	-30	250	15.025	0.935741
584	7.5	-30	250	20	0.935741
585	7.5	-20	250	0.1	0.007205
586	7.5	-20	250	5.075	0.935515
587	7.5	-20	250	10.05	0.935741
588	7.5	-20	250	15.025	0.935741
589	7.5	-20	250	20	0.935741
590	7.5	-10	250	0.1	0.007205
591	7.5	-10	250	5.075	0.935515
592	7.5	-10	250	10.05	0.935741
593	7.5	-10	250	15.025	0.935741
594	7.5	-10	250	20	0.935741
595	7.5	0	250	0.1	0.003445
596	7.5	0	250	5.075	0.763613
597	7.5	0	250	10.05	0.763955
598	7.5	0	250	15.025	0.763955
599	7.5	0	250	20	0.763955
600	10	-40	250	0.1	0.006021
601	10	-40	250	5.075	0.889972
602	10	-40	250	10.05	0.890254
603	10	-40	250	15.025	0.890254
604	10	-40	250	20	0.890254
605	10	-30	250	0.1	0.006021
606	10	-30	250	5.075	0.889972
607	10	-30	250	10.05	0.890254
608	10	-30	250	15.025	0.890254
609	10	-30	250	20	0.890254
610	10	-20	250	0.1	0.006021
611	10	-20	250	5.075	0.889972
612	10	-20	250	10.05	0.890254
613	10	-20	250	15.025	0.890254
614	10	-20	250	20	0.890254
615	10	-10	250	0.1	0.006021
616	10	-10	250	5.075	0.889972
617	10	-10	250	10.05	0.890254
618	10	-10	250	15.025	0.890254
619	10	-10	250	20	0.890254
620	10	0	250	0.1	0.002831
621	10	0	250	5.075	0.73353
622	10	0	250	10.05	0.73389
623	10	0	250	15.025	0.73389
624	10	0	250	20	0.73389

## Sheet: case4_grid_search_step2_exp540
Exp	QD	RPRS	FS	SOR	F1
0	0	-40	0	0.1	4.1e-05
1	0	-40	0	5.075	0.708209
2	0	-40	0	10.05	0.708531
3	0	-40	0	15.025	0.708531
4	0	-40	0	20	0.708531
5	0	-30	0	0.1	4.1e-05
6	0	-30	0	5.075	0.708209
7	0	-30	0	10.05	0.708531
8	0	-30	0	15.025	0.708531
9	0	-30	0	20	0.708531
10	0	-20	0	0.1	4.1e-05
11	0	-20	0	5.075	0.708209
12	0	-20	0	10.05	0.708531
13	0	-20	0	15.025	0.708531
14	0	-20	0	20	0.708531
15	0	-10	0	0.1	4.1e-05
16	0	-10	0	5.075	0.708209
17	0	-10	0	10.05	0.708531
18	0	-10	0	15.025	0.708531
19	0	-10	0	20	0.708531
20	0	0	0	0.1	4.1e-05
21	0	0	0	5.075	0.628291
22	0	0	0	10.05	0.628656
23	0	0	0	15.025	0.628656
24	0	0	0	20	0.628656
25	2.5	-40	0	0.1	4.1e-05
26	2.5	-40	0	5.075	0.70707
27	2.5	-40	0	10.05	0.707394
28	2.5	-40	0	15.025	0.707394
29	2.5	-40	0	20	0.707394
30	2.5	-30	0	0.1	4.1e-05
31	2.5	-30	0	5.075	0.70707
32	2.5	-30	0	10.05	0.707394
33	2.5	-30	0	15.025	0.707394
34	2.5	-30	0	20	0.707394
35	2.5	-20	0	0.1	4.1e-05
36	2.5	-20	0	5.075	0.70707
37	2.5	-20	0	10.05	0.707394
38	2.5	-20	0	15.025	0.707394
39	2.5	-20	0	20	0.707394
40	2.5	-10	0	0.1	4.1e-05
41	2.5	-10	0	5.075	0.70707
42	2.5	-10	0	10.05	0.707394
43	2.5	-10	0	15.025	0.707394
44	2.5	-10	0	20	0.707394
45	2.5	0	0	0.1	4.1e-05
46	2.5	0	0	5.075	0.627602
47	2.5	0	0	10.05	0.627967
48	2.5	0	0	15.025	0.627967
49	2.5	0	0	20	0.627967
50	5	-40	0	0.1	NAN
51	5	-40	0	5.075	0.702544
52	5	-40	0	10.05	0.702869
53	5	-40	0	15.025	0.702869
54	5	-40	0	20	0.702869
55	5	-30	0	0.1	NAN
56	5	-30	0	5.075	0.702544
57	5	-30	0	10.05	0.702869
58	5	-30	0	15.025	0.702869
59	5	-30	0	20	0.702869
60	5	-20	0	0.1	NAN
61	5	-20	0	5.075	0.702544
62	5	-20	0	10.05	0.702869
63	5	-20	0	15.025	0.702869
64	5	-20	0	20	0.702869
65	5	-10	0	0.1	NAN
66	5	-10	0	5.075	0.702544
67	5	-10	0	10.05	0.702869
68	5	-10	0	15.025	0.702869
69	5	-10	0	20	0.702869
70	5	0	0	0.1	NAN
71	5	0	0	5.075	0.625006
72	5	0	0	10.05	0.625372
73	5	0	0	15.025	0.625372
74	5	0	0	20	0.625372
75	7.5	-40	0	0.1	NAN
76	7.5	-40	0	5.075	0.690082
77	7.5	-40	0	10.05	0.690415
78	7.5	-40	0	15.025	0.690415
79	7.5	-40	0	20	0.690415
80	7.5	-30	0	0.1	NAN
81	7.5	-30	0	5.075	0.690082
82	7.5	-30	0	10.05	0.690415
83	7.5	-30	0	15.025	0.690415
84	7.5	-30	0	20	0.690415
85	7.5	-20	0	0.1	NAN
86	7.5	-20	0	5.075	0.690082
87	7.5	-20	0	10.05	0.690415
88	7.5	-20	0	15.025	0.690415
89	7.5	-20	0	20	0.690415
90	7.5	-10	0	0.1	NAN
91	7.5	-10	0	5.075	0.690082
92	7.5	-10	0	10.05	0.690415
93	7.5	-10	0	15.025	0.690415
94	7.5	-10	0	20	0.690415
95	7.5	0	0	0.1	NAN
96	7.5	0	0	5.075	0.61771
97	7.5	0	0	10.05	0.61808
98	7.5	0	0	15.025	0.61808
99	7.5	0	0	20	0.61808
100	10	-40	0	0.1	NAN
101	10	-40	0	5.075	0.670957
102	10	-40	0	10.05	0.671299
103	10	-40	0	15.025	0.671299
104	10	-40	0	20	0.671299
105	10	-30	0	0.1	NAN
106	10	-30	0	5.075	0.670957
107	10	-30	0	10.05	0.671299
108	10	-30	0	15.025	0.671299
109	10	-30	0	20	0.671299
110	10	-20	0	0.1	NAN
111	10	-20	0	5.075	0.670957
112	10	-20	0	10.05	0.671299
113	10	-20	0	15.025	0.671299
114	10	-20	0	20	0.671299
115	10	-10	0	0.1	NAN
116	10	-10	0	5.075	0.670957
117	10	-10	0	10.05	0.671299
118	10	-10	0	15.025	0.671299
119	10	-10	0	20	0.671299
120	10	0	0	0.1	NAN
121	10	0	0	5.075	0.60712
122	10	0	0	10.05	0.607497
123	10	0	0	15.025	0.607497
124	10	0	0	20	0.607497
125	0	-40	62.5	0.1	0.008916
126	0	-40	62.5	5.075	0.971247
127	0	-40	62.5	10.05	0.971474
128	0	-40	62.5	15.025	0.971474
129	0	-40	62.5	20	0.971474
130	0	-30	62.5	0.1	0.008916
131	0	-30	62.5	5.075	0.971247
132	0	-30	62.5	10.05	0.971474
133	0	-30	62.5	15.025	0.971474
134	0	-30	62.5	20	0.971474
135	0	-20	62.5	0.1	0.008916
136	0	-20	62.5	5.075	0.971247
137	0	-20	62.5	10.05	0.971474
138	0	-20	62.5	15.025	0.971474
139	0	-20	62.5	20	0.971474
140	0	-10	62.5	0.1	0.008916
141	0	-10	62.5	5.075	0.971247
142	0	-10	62.5	10.05	0.971474
143	0	-10	62.5	15.025	0.971474
144	0	-10	62.5	20	0.971474
145	0	0	62.5	0.1	0.00455
146	0	0	62.5	5.075	0.789067
147	0	0	62.5	10.05	0.789395
148	0	0	62.5	15.025	0.789395
149	0	0	62.5	20	0.789395
150	2.5	-40	62.5	0.1	0.008713
151	2.5	-40	62.5	5.075	0.969958
152	2.5	-40	62.5	10.05	0.970186
153	2.5	-40	62.5	15.025	0.970186
154	2.5	-40	62.5	20	0.970186
155	2.5	-30	62.5	0.1	0.008713
156	2.5	-30	62.5	5.075	0.969958
157	2.5	-30	62.5	10.05	0.970186
158	2.5	-30	62.5	15.025	0.970186
159	2.5	-30	62.5	20	0.970186
160	2.5	-20	62.5	0.1	0.008713
161	2.5	-20	62.5	5.075	0.969958
162	2.5	-20	62.5	10.05	0.970186
163	2.5	-20	62.5	15.025	0.970186
164	2.5	-20	62.5	20	0.970186
165	2.5	-10	62.5	0.1	0.008713
166	2.5	-10	62.5	5.075	0.969958
167	2.5	-10	62.5	10.05	0.970186
168	2.5	-10	62.5	15.025	0.970186
169	2.5	-10	62.5	20	0.970186
170	2.5	0	62.5	0.1	0.004346
171	2.5	0	62.5	5.075	0.787772
172	2.5	0	62.5	10.05	0.788101
173	2.5	0	62.5	15.025	0.788101
174	2.5	0	62.5	20	0.788101
175	5	-40	62.5	0.1	0.008102
176	5	-40	62.5	5.075	0.961351
177	5	-40	62.5	10.05	0.961584
178	5	-40	62.5	15.025	0.961584
179	5	-40	62.5	20	0.961584
180	5	-30	62.5	0.1	0.008102
181	5	-30	62.5	5.075	0.961351
182	5	-30	62.5	10.05	0.961584
183	5	-30	62.5	15.025	0.961584
184	5	-30	62.5	20	0.961584
185	5	-20	62.5	0.1	0.008102
186	5	-20	62.5	5.075	0.961351
187	5	-20	62.5	10.05	0.961584
188	5	-20	62.5	15.025	0.961584
189	5	-20	62.5	20	0.961584
190	5	-10	62.5	0.1	0.008102
191	5	-10	62.5	5.075	0.961351
192	5	-10	62.5	10.05	0.961584
193	5	-10	62.5	15.025	0.961584
194	5	-10	62.5	20	0.961584
195	5	0	62.5	0.1	0.004018
196	5	0	62.5	5.075	0.78144
197	5	0	62.5	10.05	0.781772
198	5	0	62.5	15.025	0.781772
199	5	0	62.5	20	0.781772
200	7.5	-40	62.5	0.1	0.007205
201	7.5	-40	62.5	5.075	0.935515
202	7.5	-40	62.5	10.05	0.935762
203	7.5	-40	62.5	15.025	0.935762
204	7.5	-40	62.5	20	0.935762
205	7.5	-30	62.5	0.1	0.007205
206	7.5	-30	62.5	5.075	0.935515
207	7.5	-30	62.5	10.05	0.935762
208	7.5	-30	62.5	15.025	0.935762
209	7.5	-30	62.5	20	0.935762
210	7.5	-20	62.5	0.1	0.007205
211	7.5	-20	62.5	5.075	0.935515
212	7.5	-20	62.5	10.05	0.935762
213	7.5	-20	62.5	15.025	0.935762
214	7.5	-20	62.5	20	0.935762
215	7.5	-10	62.5	0.1	0.007205
216	7.5	-10	62.5	5.075	0.935515
217	7.5	-10	62.5	10.05	0.935762
218	7.5	-10	62.5	15.025	0.935762
219	7.5	-10	62.5	20	0.935762
220	7.5	0	62.5	0.1	0.003445
221	7.5	0	62.5	5.075	0.763613
222	7.5	0	62.5	10.05	0.763955
223	7.5	0	62.5	15.025	0.763955
224	7.5	0	62.5	20	0.763955
225	10	-40	62.5	0.1	0.006021
226	10	-40	62.5	5.075	0.889972
227	10	-40	62.5	10.05	0.890274
228	10	-40	62.5	15.025	0.890274
229	10	-40	62.5	20	0.890274
230	10	-30	62.5	0.1	0.006021
231	10	-30	62.5	5.075	0.889972
232	10	-30	62.5	10.05	0.890274
233	10	-30	62.5	15.025	0.890274
234	10	-30	62.5	20	0.890274
235	10	-20	62.5	0.1	0.006021
236	10	-20	62.5	5.075	0.889972
237	10	-20	62.5	10.05	0.890274
238	10	-20	62.5	15.025	0.890274
239	10	-20	62.5	20	0.890274
240	10	-10	62.5	0.1	0.006021
241	10	-10	62.5	5.075	0.889972
242	10	-10	62.5	10.05	0.890274
243	10	-10	62.5	15.025	0.890274
244	10	-10	62.5	20	0.890274
245	10	0	62.5	0.1	0.002831
246	10	0	62.5	5.075	0.73353
247	10	0	62.5	10.05	0.73389
248	10	0	62.5	15.025	0.73389
249	10	0	62.5	20	0.73389
250	0	-40	125	0.1	0.008916
251	0	-40	125	5.075	0.971247
252	0	-40	125	10.05	0.971454
253	0	-40	125	15.025	0.971454
254	0	-40	125	20	0.971454
255	0	-30	125	0.1	0.008916
256	0	-30	125	5.075	0.971247
257	0	-30	125	10.05	0.971454
258	0	-30	125	15.025	0.971454
259	0	-30	125	20	0.971454
260	0	-20	125	0.1	0.008916
261	0	-20	125	5.075	0.971247
262	0	-20	125	10.05	0.971454
263	0	-20	125	15.025	0.971454
264	0	-20	125	20	0.971454
265	0	-10	125	0.1	0.008916
266	0	-10	125	5.075	0.971247
267	0	-10	125	10.05	0.971454
268	0	-10	125	15.025	0.971454
269	0	-10	125	20	0.971454
270	0	0	125	0.1	0.00455
271	0	0	125	5.075	0.789067
272	0	0	125	10.05	0.789395
273	0	0	125	15.025	0.789395
274	0	0	125	20	0.789395
275	2.5	-40	125	0.1	0.008713
276	2.5	-40	125	5.075	0.969958
277	2.5	-40	125	10.05	0.970166
278	2.5	-40	125	15.025	0.970166
279	2.5	-40	125	20	0.970166
280	2.5	-30	125	0.1	0.008713
281	2.5	-30	125	5.075	0.969958
282	2.5	-30	125	10.05	0.970166
283	2.5	-30	125	15.025	0.970166
284	2.5	-30	125	20	0.970166
285	2.5	-20	125	0.1	0.008713
286	2.5	-20	125	5.075	0.969958
287	2.5	-20	125	10.05	0.970166
288	2.5	-20	125	15.025	0.970166
289	2.5	-20	125	20	0.970166
290	2.5	-10	125	0.1	0.008713
291	2.5	-10	125	5.075	0.969958
292	2.5	-10	125	10.05	0.970166
293	2.5	-10	125	15.025	0.970166
294	2.5	-10	125	20	0.970166
295	2.5	0	125	0.1	0.004346
296	2.5	0	125	5.075	0.787772
297	2.5	0	125	10.05	0.788101
298	2.5	0	125	15.025	0.788101
299	2.5	0	125	20	0.788101
300	5	-40	125	0.1	0.008102
301	5	-40	125	5.075	0.961351
302	5	-40	125	10.05	0.961563
303	5	-40	125	15.025	0.961563
304	5	-40	125	20	0.961563
305	5	-30	125	0.1	0.008102
306	5	-30	125	5.075	0.961351
307	5	-30	125	10.05	0.961563
308	5	-30	125	15.025	0.961563
309	5	-30	125	20	0.961563
310	5	-20	125	0.1	0.008102
311	5	-20	125	5.075	0.961351
312	5	-20	125	10.05	0.961563
313	5	-20	125	15.025	0.961563
314	5	-20	125	20	0.961563
315	5	-10	125	0.1	0.008102
316	5	-10	125	5.075	0.961351
317	5	-10	125	10.05	0.961563
318	5	-10	125	15.025	0.961563
319	5	-10	125	20	0.961563
320	5	0	125	0.1	0.004018
321	5	0	125	5.075	0.78144
322	5	0	125	10.05	0.781772
323	5	0	125	15.025	0.781772
324	5	0	125	20	0.781772
325	7.5	-40	125	0.1	0.007205
326	7.5	-40	125	5.075	0.935515
327	7.5	-40	125	10.05	0.935741
328	7.5	-40	125	15.025	0.935741
329	7.5	-40	125	20	0.935741
330	7.5	-30	125	0.1	0.007205
331	7.5	-30	125	5.075	0.935515
332	7.5	-30	125	10.05	0.935741
333	7.5	-30	125	15.025	0.935741
334	7.5	-30	125	20	0.935741
335	7.5	-20	125	0.1	0.007205
336	7.5	-20	125	5.075	0.935515
337	7.5	-20	125	10.05	0.935741
338	7.5	-20	125	15.025	0.935741
339	7.5	-20	125	20	0.935741
340	7.5	-10	125	0.1	0.007205
341	7.5	-10	125	5.075	0.935515
342	7.5	-10	125	10.05	0.935741
343	7.5	-10	125	15.025	0.935741
344	7.5	-10	125	20	0.935741
345	7.5	0	125	0.1	0.003445
346	7.5	0	125	5.075	0.763613
347	7.5	0	125	10.05	0.763955
348	7.5	0	125	15.025	0.763955
349	7.5	0	125	20	0.763955
350	10	-40	125	0.1	0.006021
351	10	-40	125	5.075	0.889972
352	10	-40	125	10.05	0.890254
353	10	-40	125	15.025	0.890254
354	10	-40	125	20	0.890254
355	10	-30	125	0.1	0.006021
356	10	-30	125	5.075	0.889972
357	10	-30	125	10.05	0.890254
358	10	-30	125	15.025	0.890254
359	10	-30	125	20	0.890254
360	10	-20	125	0.1	0.006021
361	10	-20	125	5.075	0.889972
362	10	-20	125	10.05	0.890254
363	10	-20	125	15.025	0.890254
364	10	-20	125	20	0.890254
365	10	-10	125	0.1	0.006021
366	10	-10	125	5.075	0.889972
367	10	-10	125	10.05	0.890254
368	10	-10	125	15.025	0.890254
369	10	-10	125	20	0.890254
370	10	0	125	0.1	0.002831
371	10	0	125	5.075	0.73353
372	10	0	125	10.05	0.73389
373	10	0	125	15.025	0.73389
374	10	0	125	20	0.73389
375	0	-40	187.5	0.1	0.008916
376	0	-40	187.5	5.075	0.971247
377	0	-40	187.5	10.05	0.971454
378	0	-40	187.5	15.025	0.971454
379	0	-40	187.5	20	0.971454
380	0	-30	187.5	0.1	0.008916
381	0	-30	187.5	5.075	0.971247
382	0	-30	187.5	10.05	0.971454
383	0	-30	187.5	15.025	0.971454
384	0	-30	187.5	20	0.971454
385	0	-20	187.5	0.1	0.008916
386	0	-20	187.5	5.075	0.971247
387	0	-20	187.5	10.05	0.971454
388	0	-20	187.5	15.025	0.971454
389	0	-20	187.5	20	0.971454
390	0	-10	187.5	0.1	0.008916
391	0	-10	187.5	5.075	0.971247
392	0	-10	187.5	10.05	0.971454
393	0	-10	187.5	15.025	0.971454
394	0	-10	187.5	20	0.971454
395	0	0	187.5	0.1	0.00455
396	0	0	187.5	5.075	0.789067
397	0	0	187.5	10.05	0.789395
398	0	0	187.5	15.025	0.789395
399	0	0	187.5	20	0.789395
400	2.5	-40	187.5	0.1	0.008713
401	2.5	-40	187.5	5.075	0.969958
402	2.5	-40	187.5	10.05	0.970166
403	2.5	-40	187.5	15.025	0.970166
404	2.5	-40	187.5	20	0.970166
405	2.5	-30	187.5	0.1	0.008713
406	2.5	-30	187.5	5.075	0.969958
407	2.5	-30	187.5	10.05	0.970166
408	2.5	-30	187.5	15.025	0.970166
409	2.5	-30	187.5	20	0.970166
410	2.5	-20	187.5	0.1	0.008713
411	2.5	-20	187.5	5.075	0.969958
412	2.5	-20	187.5	10.05	0.970166
413	2.5	-20	187.5	15.025	0.970166
414	2.5	-20	187.5	20	0.970166
415	2.5	-10	187.5	0.1	0.008713
416	2.5	-10	187.5	5.075	0.969958
417	2.5	-10	187.5	10.05	0.970166
418	2.5	-10	187.5	15.025	0.970166
419	2.5	-10	187.5	20	0.970166
420	2.5	0	187.5	0.1	0.004346
421	2.5	0	187.5	5.075	0.787772
422	2.5	0	187.5	10.05	0.788101
423	2.5	0	187.5	15.025	0.788101
424	2.5	0	187.5	20	0.788101
425	5	-40	187.5	0.1	0.008102
426	5	-40	187.5	5.075	0.961351
427	5	-40	187.5	10.05	0.961563
428	5	-40	187.5	15.025	0.961563
429	5	-40	187.5	20	0.961563
430	5	-30	187.5	0.1	0.008102
431	5	-30	187.5	5.075	0.961351
432	5	-30	187.5	10.05	0.961563
433	5	-30	187.5	15.025	0.961563
434	5	-30	187.5	20	0.961563
435	5	-20	187.5	0.1	0.008102
436	5	-20	187.5	5.075	0.961351
437	5	-20	187.5	10.05	0.961563
438	5	-20	187.5	15.025	0.961563
439	5	-20	187.5	20	0.961563
440	5	-10	187.5	0.1	0.008102
441	5	-10	187.5	5.075	0.961351
442	5	-10	187.5	10.05	0.961563
443	5	-10	187.5	15.025	0.961563
444	5	-10	187.5	20	0.961563
445	5	0	187.5	0.1	0.004018
446	5	0	187.5	5.075	0.78144
447	5	0	187.5	10.05	0.781772
448	5	0	187.5	15.025	0.781772
449	5	0	187.5	20	0.781772
450	7.5	-40	187.5	0.1	0.007205
451	7.5	-40	187.5	5.075	0.935515
452	7.5	-40	187.5	10.05	0.935741
453	7.5	-40	187.5	15.025	0.935741
454	7.5	-40	187.5	20	0.935741
455	7.5	-30	187.5	0.1	0.007205
456	7.5	-30	187.5	5.075	0.935515
457	7.5	-30	187.5	10.05	0.935741
458	7.5	-30	187.5	15.025	0.935741
459	7.5	-30	187.5	20	0.935741
460	7.5	-20	187.5	0.1	0.007205
461	7.5	-20	187.5	5.075	0.935515
462	7.5	-20	187.5	10.05	0.935741
463	7.5	-20	187.5	15.025	0.935741
464	7.5	-20	187.5	20	0.935741
465	7.5	-10	187.5	0.1	0.007205
466	7.5	-10	187.5	5.075	0.935515
467	7.5	-10	187.5	10.05	0.935741
468	7.5	-10	187.5	15.025	0.935741
469	7.5	-10	187.5	20	0.935741
470	7.5	0	187.5	0.1	0.003445
471	7.5	0	187.5	5.075	0.763613
472	7.5	0	187.5	10.05	0.763955
473	7.5	0	187.5	15.025	0.763955
474	7.5	0	187.5	20	0.763955
475	10	-40	187.5	0.1	0.006021
476	10	-40	187.5	5.075	0.889972
477	10	-40	187.5	10.05	0.890254
478	10	-40	187.5	15.025	0.890254
479	10	-40	187.5	20	0.890254
480	10	-30	187.5	0.1	0.006021
481	10	-30	187.5	5.075	0.889972
482	10	-30	187.5	10.05	0.890254
483	10	-30	187.5	15.025	0.890254
484	10	-30	187.5	20	0.890254
485	10	-20	187.5	0.1	0.006021
486	10	-20	187.5	5.075	0.889972
487	10	-20	187.5	10.05	0.890254
488	10	-20	187.5	15.025	0.890254
489	10	-20	187.5	20	0.890254
490	10	-10	187.5	0.1	0.006021
491	10	-10	187.5	5.075	0.889972
492	10	-10	187.5	10.05	0.890254
493	10	-10	187.5	15.025	0.890254
494	10	-10	187.5	20	0.890254
495	10	0	187.5	0.1	0.002831
496	10	0	187.5	5.075	0.73353
497	10	0	187.5	10.05	0.73389
498	10	0	187.5	15.025	0.73389
499	10	0	187.5	20	0.73389
500	0	-40	250	0.1	0.008916
501	0	-40	250	5.075	0.971247
502	0	-40	250	10.05	0.971454
503	0	-40	250	15.025	0.971454
504	0	-40	250	20	0.971454
505	0	-30	250	0.1	0.008916
506	0	-30	250	5.075	0.971247
507	0	-30	250	10.05	0.971454
508	0	-30	250	15.025	0.971454
509	0	-30	250	20	0.971454
510	0	-20	250	0.1	0.008916
511	0	-20	250	5.075	0.971247
512	0	-20	250	10.05	0.971454
513	0	-20	250	15.025	0.971454
514	0	-20	250	20	0.971454
515	0	-10	250	0.1	0.008916
516	0	-10	250	5.075	0.971247
517	0	-10	250	10.05	0.971454
518	0	-10	250	15.025	0.971454
519	0	-10	250	20	0.971454
520	0	0	250	0.1	0.00455
521	0	0	250	5.075	0.789067
522	0	0	250	10.05	0.789395
523	0	0	250	15.025	0.789395
524	0	0	250	20	0.789395
525	2.5	-40	250	0.1	0.008713
526	2.5	-40	250	5.075	0.969958
527	2.5	-40	250	10.05	0.970166
528	2.5	-40	250	15.025	0.970166
529	2.5	-40	250	20	0.970166
530	2.5	-30	250	0.1	0.008713
531	2.5	-30	250	5.075	0.969958
532	2.5	-30	250	10.05	0.970166
533	2.5	-30	250	15.025	0.970166
534	2.5	-30	250	20	0.970166
535	2.5	-20	250	0.1	0.008713
536	2.5	-20	250	5.075	0.969958
537	2.5	-20	250	10.05	0.970166
538	2.5	-20	250	15.025	0.970166
539	2.5	-20	250	20	0.970166
540	2.5	-10	250	0.1	0.008713
541	2.5	-10	250	5.075	0.969958
542	2.5	-10	250	10.05	0.970166
543	2.5	-10	250	15.025	0.970166
544	2.5	-10	250	20	0.970166
545	2.5	0	250	0.1	0.004346
546	2.5	0	250	5.075	0.787772
547	2.5	0	250	10.05	0.788101
548	2.5	0	250	15.025	0.788101
549	2.5	0	250	20	0.788101
550	5	-40	250	0.1	0.008102
551	5	-40	250	5.075	0.961351
552	5	-40	250	10.05	0.961563
553	5	-40	250	15.025	0.961563
554	5	-40	250	20	0.961563
555	5	-30	250	0.1	0.008102
556	5	-30	250	5.075	0.961351
557	5	-30	250	10.05	0.961563
558	5	-30	250	15.025	0.961563
559	5	-30	250	20	0.961563
560	5	-20	250	0.1	0.008102
561	5	-20	250	5.075	0.961351
562	5	-20	250	10.05	0.961563
563	5	-20	250	15.025	0.961563
564	5	-20	250	20	0.961563
565	5	-10	250	0.1	0.008102
566	5	-10	250	5.075	0.961351
567	5	-10	250	10.05	0.961563
568	5	-10	250	15.025	0.961563
569	5	-10	250	20	0.961563
570	5	0	250	0.1	0.004018
571	5	0	250	5.075	0.78144
572	5	0	250	10.05	0.781772
573	5	0	250	15.025	0.781772
574	5	0	250	20	0.781772
575	7.5	-40	250	0.1	0.007205
576	7.5	-40	250	5.075	0.935515
577	7.5	-40	250	10.05	0.935741
578	7.5	-40	250	15.025	0.935741
579	7.5	-40	250	20	0.935741
580	7.5	-30	250	0.1	0.007205
581	7.5	-30	250	5.075	0.935515
582	7.5	-30	250	10.05	0.935741
583	7.5	-30	250	15.025	0.935741
584	7.5	-30	250	20	0.935741
585	7.5	-20	250	0.1	0.007205
586	7.5	-20	250	5.075	0.935515
587	7.5	-20	250	10.05	0.935741
588	7.5	-20	250	15.025	0.935741
589	7.5	-20	250	20	0.935741
590	7.5	-10	250	0.1	0.007205
591	7.5	-10	250	5.075	0.935515
592	7.5	-10	250	10.05	0.935741
593	7.5	-10	250	15.025	0.935741
594	7.5	-10	250	20	0.935741
595	7.5	0	250	0.1	0.003445
596	7.5	0	250	5.075	0.763613
597	7.5	0	250	10.05	0.763955
598	7.5	0	250	15.025	0.763955
599	7.5	0	250	20	0.763955
600	10	-40	250	0.1	0.006021
601	10	-40	250	5.075	0.889972
602	10	-40	250	10.05	0.890254
603	10	-40	250	15.025	0.890254
604	10	-40	250	20	0.890254
605	10	-30	250	0.1	0.006021
606	10	-30	250	5.075	0.889972
607	10	-30	250	10.05	0.890254
608	10	-30	250	15.025	0.890254
609	10	-30	250	20	0.890254
610	10	-20	250	0.1	0.006021
611	10	-20	250	5.075	0.889972
612	10	-20	250	10.05	0.890254
613	10	-20	250	15.025	0.890254
614	10	-20	250	20	0.890254
615	10	-10	250	0.1	0.006021
616	10	-10	250	5.075	0.889972
617	10	-10	250	10.05	0.890254
618	10	-10	250	15.025	0.890254
619	10	-10	250	20	0.890254
620	10	0	250	0.1	0.002831
621	10	0	250	5.075	0.73353
622	10	0	250	10.05	0.73389
623	10	0	250	15.025	0.73389
624	10	0	250	20	0.73389

## Sheet: case4_grid_search_step2_exp545
Exp	QD	RPRS	FS	SOR	F1
0	0	-40	0	0.1	4.1e-05
1	0	-40	0	5.075	0.708209
2	0	-40	0	10.05	0.708531
3	0	-40	0	15.025	0.708531
4	0	-40	0	20	0.708531
5	0	-30	0	0.1	4.1e-05
6	0	-30	0	5.075	0.708209
7	0	-30	0	10.05	0.708531
8	0	-30	0	15.025	0.708531
9	0	-30	0	20	0.708531
10	0	-20	0	0.1	4.1e-05
11	0	-20	0	5.075	0.708209
12	0	-20	0	10.05	0.708531
13	0	-20	0	15.025	0.708531
14	0	-20	0	20	0.708531
15	0	-10	0	0.1	4.1e-05
16	0	-10	0	5.075	0.708209
17	0	-10	0	10.05	0.708531
18	0	-10	0	15.025	0.708531
19	0	-10	0	20	0.708531
20	0	0	0	0.1	4.1e-05
21	0	0	0	5.075	0.628291
22	0	0	0	10.05	0.628656
23	0	0	0	15.025	0.628656
24	0	0	0	20	0.628656
25	2.5	-40	0	0.1	4.1e-05
26	2.5	-40	0	5.075	0.70707
27	2.5	-40	0	10.05	0.707394
28	2.5	-40	0	15.025	0.707394
29	2.5	-40	0	20	0.707394
30	2.5	-30	0	0.1	4.1e-05
31	2.5	-30	0	5.075	0.70707
32	2.5	-30	0	10.05	0.707394
33	2.5	-30	0	15.025	0.707394
34	2.5	-30	0	20	0.707394
35	2.5	-20	0	0.1	4.1e-05
36	2.5	-20	0	5.075	0.70707
37	2.5	-20	0	10.05	0.707394
38	2.5	-20	0	15.025	0.707394
39	2.5	-20	0	20	0.707394
40	2.5	-10	0	0.1	4.1e-05
41	2.5	-10	0	5.075	0.70707
42	2.5	-10	0	10.05	0.707394
43	2.5	-10	0	15.025	0.707394
44	2.5	-10	0	20	0.707394
45	2.5	0	0	0.1	4.1e-05
46	2.5	0	0	5.075	0.627602
47	2.5	0	0	10.05	0.627967
48	2.5	0	0	15.025	0.627967
49	2.5	0	0	20	0.627967
50	5	-40	0	0.1	NAN
51	5	-40	0	5.075	0.702544
52	5	-40	0	10.05	0.702869
53	5	-40	0	15.025	0.702869
54	5	-40	0	20	0.702869
55	5	-30	0	0.1	NAN
56	5	-30	0	5.075	0.702544
57	5	-30	0	10.05	0.702869
58	5	-30	0	15.025	0.702869
59	5	-30	0	20	0.702869
60	5	-20	0	0.1	NAN
61	5	-20	0	5.075	0.702544
62	5	-20	0	10.05	0.702869
63	5	-20	0	15.025	0.702869
64	5	-20	0	20	0.702869
65	5	-10	0	0.1	NAN
66	5	-10	0	5.075	0.702544
67	5	-10	0	10.05	0.702869
68	5	-10	0	15.025	0.702869
69	5	-10	0	20	0.702869
70	5	0	0	0.1	NAN
71	5	0	0	5.075	0.625006
72	5	0	0	10.05	0.625372
73	5	0	0	15.025	0.625372
74	5	0	0	20	0.625372
75	7.5	-40	0	0.1	NAN
76	7.5	-40	0	5.075	0.690082
77	7.5	-40	0	10.05	0.690415
78	7.5	-40	0	15.025	0.690415
79	7.5	-40	0	20	0.690415
80	7.5	-30	0	0.1	NAN
81	7.5	-30	0	5.075	0.690082
82	7.5	-30	0	10.05	0.690415
83	7.5	-30	0	15.025	0.690415
84	7.5	-30	0	20	0.690415
85	7.5	-20	0	0.1	NAN
86	7.5	-20	0	5.075	0.690082
87	7.5	-20	0	10.05	0.690415
88	7.5	-20	0	15.025	0.690415
89	7.5	-20	0	20	0.690415
90	7.5	-10	0	0.1	NAN
91	7.5	-10	0	5.075	0.690082
92	7.5	-10	0	10.05	0.690415
93	7.5	-10	0	15.025	0.690415
94	7.5	-10	0	20	0.690415
95	7.5	0	0	0.1	NAN
96	7.5	0	0	5.075	0.61771
97	7.5	0	0	10.05	0.61808
98	7.5	0	0	15.025	0.61808
99	7.5	0	0	20	0.61808
100	10	-40	0	0.1	NAN
101	10	-40	0	5.075	0.670957
102	10	-40	0	10.05	0.671299
103	10	-40	0	15.025	0.671299
104	10	-40	0	20	0.671299
105	10	-30	0	0.1	NAN
106	10	-30	0	5.075	0.670957
107	10	-30	0	10.05	0.671299
108	10	-30	0	15.025	0.671299
109	10	-30	0	20	0.671299
110	10	-20	0	0.1	NAN
111	10	-20	0	5.075	0.670957
112	10	-20	0	10.05	0.671299
113	10	-20	0	15.025	0.671299
114	10	-20	0	20	0.671299
115	10	-10	0	0.1	NAN
116	10	-10	0	5.075	0.670957
117	10	-10	0	10.05	0.671299
118	10	-10	0	15.025	0.671299
119	10	-10	0	20	0.671299
120	10	0	0	0.1	NAN
121	10	0	0	5.075	0.60712
122	10	0	0	10.05	0.607497
123	10	0	0	15.025	0.607497
124	10	0	0	20	0.607497
125	0	-40	62.5	0.1	0.008916
126	0	-40	62.5	5.075	0.971247
127	0	-40	62.5	10.05	0.971474
128	0	-40	62.5	15.025	0.971474
129	0	-40	62.5	20	0.971474
130	0	-30	62.5	0.1	0.008916
131	0	-30	62.5	5.075	0.971247
132	0	-30	62.5	10.05	0.971474
133	0	-30	62.5	15.025	0.971474
134	0	-30	62.5	20	0.971474
135	0	-20	62.5	0.1	0.008916
136	0	-20	62.5	5.075	0.971247
137	0	-20	62.5	10.05	0.971474
138	0	-20	62.5	15.025	0.971474
139	0	-20	62.5	20	0.971474
140	0	-10	62.5	0.1	0.008916
141	0	-10	62.5	5.075	0.971247
142	0	-10	62.5	10.05	0.971474
143	0	-10	62.5	15.025	0.971474
144	0	-10	62.5	20	0.971474
145	0	0	62.5	0.1	0.00455
146	0	0	62.5	5.075	0.789067
147	0	0	62.5	10.05	0.789395
148	0	0	62.5	15.025	0.789395
149	0	0	62.5	20	0.789395
150	2.5	-40	62.5	0.1	0.008713
151	2.5	-40	62.5	5.075	0.969958
152	2.5	-40	62.5	10.05	0.970186
153	2.5	-40	62.5	15.025	0.970186
154	2.5	-40	62.5	20	0.970186
155	2.5	-30	62.5	0.1	0.008713
156	2.5	-30	62.5	5.075	0.969958
157	2.5	-30	62.5	10.05	0.970186
158	2.5	-30	62.5	15.025	0.970186
159	2.5	-30	62.5	20	0.970186
160	2.5	-20	62.5	0.1	0.008713
161	2.5	-20	62.5	5.075	0.969958
162	2.5	-20	62.5	10.05	0.970186
163	2.5	-20	62.5	15.025	0.970186
164	2.5	-20	62.5	20	0.970186
165	2.5	-10	62.5	0.1	0.008713
166	2.5	-10	62.5	5.075	0.969958
167	2.5	-10	62.5	10.05	0.970186
168	2.5	-10	62.5	15.025	0.970186
169	2.5	-10	62.5	20	0.970186
170	2.5	0	62.5	0.1	0.004346
171	2.5	0	62.5	5.075	0.787772
172	2.5	0	62.5	10.05	0.788101
173	2.5	0	62.5	15.025	0.788101
174	2.5	0	62.5	20	0.788101
175	5	-40	62.5	0.1	0.008102
176	5	-40	62.5	5.075	0.961351
177	5	-40	62.5	10.05	0.961584
178	5	-40	62.5	15.025	0.961584
179	5	-40	62.5	20	0.961584
180	5	-30	62.5	0.1	0.008102
181	5	-30	62.5	5.075	0.961351
182	5	-30	62.5	10.05	0.961584
183	5	-30	62.5	15.025	0.961584
184	5	-30	62.5	20	0.961584
185	5	-20	62.5	0.1	0.008102
186	5	-20	62.5	5.075	0.961351
187	5	-20	62.5	10.05	0.961584
188	5	-20	62.5	15.025	0.961584
189	5	-20	62.5	20	0.961584
190	5	-10	62.5	0.1	0.008102
191	5	-10	62.5	5.075	0.961351
192	5	-10	62.5	10.05	0.961584
193	5	-10	62.5	15.025	0.961584
194	5	-10	62.5	20	0.961584
195	5	0	62.5	0.1	0.004018
196	5	0	62.5	5.075	0.78144
197	5	0	62.5	10.05	0.781772
198	5	0	62.5	15.025	0.781772
199	5	0	62.5	20	0.781772
200	7.5	-40	62.5	0.1	0.007205
201	7.5	-40	62.5	5.075	0.935515
202	7.5	-40	62.5	10.05	0.935762
203	7.5	-40	62.5	15.025	0.935762
204	7.5	-40	62.5	20	0.935762
205	7.5	-30	62.5	0.1	0.007205
206	7.5	-30	62.5	5.075	0.935515
207	7.5	-30	62.5	10.05	0.935762
208	7.5	-30	62.5	15.025	0.935762
209	7.5	-30	62.5	20	0.935762
210	7.5	-20	62.5	0.1	0.007205
211	7.5	-20	62.5	5.075	0.935515
212	7.5	-20	62.5	10.05	0.935762
213	7.5	-20	62.5	15.025	0.935762
214	7.5	-20	62.5	20	0.935762
215	7.5	-10	62.5	0.1	0.007205
216	7.5	-10	62.5	5.075	0.935515
217	7.5	-10	62.5	10.05	0.935762
218	7.5	-10	62.5	15.025	0.935762
219	7.5	-10	62.5	20	0.935762
220	7.5	0	62.5	0.1	0.003445
221	7.5	0	62.5	5.075	0.763613
222	7.5	0	62.5	10.05	0.763955
223	7.5	0	62.5	15.025	0.763955
224	7.5	0	62.5	20	0.763955
225	10	-40	62.5	0.1	0.006021
226	10	-40	62.5	5.075	0.889972
227	10	-40	62.5	10.05	0.890274
228	10	-40	62.5	15.025	0.890274
229	10	-40	62.5	20	0.890274
230	10	-30	62.5	0.1	0.006021
231	10	-30	62.5	5.075	0.889972
232	10	-30	62.5	10.05	0.890274
233	10	-30	62.5	15.025	0.890274
234	10	-30	62.5	20	0.890274
235	10	-20	62.5	0.1	0.006021
236	10	-20	62.5	5.075	0.889972
237	10	-20	62.5	10.05	0.890274
238	10	-20	62.5	15.025	0.890274
239	10	-20	62.5	20	0.890274
240	10	-10	62.5	0.1	0.006021
241	10	-10	62.5	5.075	0.889972
242	10	-10	62.5	10.05	0.890274
243	10	-10	62.5	15.025	0.890274
244	10	-10	62.5	20	0.890274
245	10	0	62.5	0.1	0.002831
246	10	0	62.5	5.075	0.73353
247	10	0	62.5	10.05	0.73389
248	10	0	62.5	15.025	0.73389
249	10	0	62.5	20	0.73389
250	0	-40	125	0.1	0.008916
251	0	-40	125	5.075	0.971247
252	0	-40	125	10.05	0.971454
253	0	-40	125	15.025	0.971454
254	0	-40	125	20	0.971454
255	0	-30	125	0.1	0.008916
256	0	-30	125	5.075	0.971247
257	0	-30	125	10.05	0.971454
258	0	-30	125	15.025	0.971454
259	0	-30	125	20	0.971454
260	0	-20	125	0.1	0.008916
261	0	-20	125	5.075	0.971247
262	0	-20	125	10.05	0.971454
263	0	-20	125	15.025	0.971454
264	0	-20	125	20	0.971454
265	0	-10	125	0.1	0.008916
266	0	-10	125	5.075	0.971247
267	0	-10	125	10.05	0.971454
268	0	-10	125	15.025	0.971454
269	0	-10	125	20	0.971454
270	0	0	125	0.1	0.00455
271	0	0	125	5.075	0.789067
272	0	0	125	10.05	0.789395
273	0	0	125	15.025	0.789395
274	0	0	125	20	0.789395
275	2.5	-40	125	0.1	0.008713
276	2.5	-40	125	5.075	0.969958
277	2.5	-40	125	10.05	0.970166
278	2.5	-40	125	15.025	0.970166
279	2.5	-40	125	20	0.970166
280	2.5	-30	125	0.1	0.008713
281	2.5	-30	125	5.075	0.969958
282	2.5	-30	125	10.05	0.970166
283	2.5	-30	125	15.025	0.970166
284	2.5	-30	125	20	0.970166
285	2.5	-20	125	0.1	0.008713
286	2.5	-20	125	5.075	0.969958
287	2.5	-20	125	10.05	0.970166
288	2.5	-20	125	15.025	0.970166
289	2.5	-20	125	20	0.970166
290	2.5	-10	125	0.1	0.008713
291	2.5	-10	125	5.075	0.969958
292	2.5	-10	125	10.05	0.970166
293	2.5	-10	125	15.025	0.970166
294	2.5	-10	125	20	0.970166
295	2.5	0	125	0.1	0.004346
296	2.5	0	125	5.075	0.787772
297	2.5	0	125	10.05	0.788101
298	2.5	0	125	15.025	0.788101
299	2.5	0	125	20	0.788101
300	5	-40	125	0.1	0.008102
301	5	-40	125	5.075	0.961351
302	5	-40	125	10.05	0.961563
303	5	-40	125	15.025	0.961563
304	5	-40	125	20	0.961563
305	5	-30	125	0.1	0.008102
306	5	-30	125	5.075	0.961351
307	5	-30	125	10.05	0.961563
308	5	-30	125	15.025	0.961563
309	5	-30	125	20	0.961563
310	5	-20	125	0.1	0.008102
311	5	-20	125	5.075	0.961351
312	5	-20	125	10.05	0.961563
313	5	-20	125	15.025	0.961563
314	5	-20	125	20	0.961563
315	5	-10	125	0.1	0.008102
316	5	-10	125	5.075	0.961351
317	5	-10	125	10.05	0.961563
318	5	-10	125	15.025	0.961563
319	5	-10	125	20	0.961563
320	5	0	125	0.1	0.004018
321	5	0	125	5.075	0.78144
322	5	0	125	10.05	0.781772
323	5	0	125	15.025	0.781772
324	5	0	125	20	0.781772
325	7.5	-40	125	0.1	0.007205
326	7.5	-40	125	5.075	0.935515
327	7.5	-40	125	10.05	0.935741
328	7.5	-40	125	15.025	0.935741
329	7.5	-40	125	20	0.935741
330	7.5	-30	125	0.1	0.007205
331	7.5	-30	125	5.075	0.935515
332	7.5	-30	125	10.05	0.935741
333	7.5	-30	125	15.025	0.935741
334	7.5	-30	125	20	0.935741
335	7.5	-20	125	0.1	0.007205
336	7.5	-20	125	5.075	0.935515
337	7.5	-20	125	10.05	0.935741
338	7.5	-20	125	15.025	0.935741
339	7.5	-20	125	20	0.935741
340	7.5	-10	125	0.1	0.007205
341	7.5	-10	125	5.075	0.935515
342	7.5	-10	125	10.05	0.935741
343	7.5	-10	125	15.025	0.935741
344	7.5	-10	125	20	0.935741
345	7.5	0	125	0.1	0.003445
346	7.5	0	125	5.075	0.763613
347	7.5	0	125	10.05	0.763955
348	7.5	0	125	15.025	0.763955
349	7.5	0	125	20	0.763955
350	10	-40	125	0.1	0.006021
351	10	-40	125	5.075	0.889972
352	10	-40	125	10.05	0.890254
353	10	-40	125	15.025	0.890254
354	10	-40	125	20	0.890254
355	10	-30	125	0.1	0.006021
356	10	-30	125	5.075	0.889972
357	10	-30	125	10.05	0.890254
358	10	-30	125	15.025	0.890254
359	10	-30	125	20	0.890254
360	10	-20	125	0.1	0.006021
361	10	-20	125	5.075	0.889972
362	10	-20	125	10.05	0.890254
363	10	-20	125	15.025	0.890254
364	10	-20	125	20	0.890254
365	10	-10	125	0.1	0.006021
366	10	-10	125	5.075	0.889972
367	10	-10	125	10.05	0.890254
368	10	-10	125	15.025	0.890254
369	10	-10	125	20	0.890254
370	10	0	125	0.1	0.002831
371	10	0	125	5.075	0.73353
372	10	0	125	10.05	0.73389
373	10	0	125	15.025	0.73389
374	10	0	125	20	0.73389
375	0	-40	187.5	0.1	0.008916
376	0	-40	187.5	5.075	0.971247
377	0	-40	187.5	10.05	0.971454
378	0	-40	187.5	15.025	0.971454
379	0	-40	187.5	20	0.971454
380	0	-30	187.5	0.1	0.008916
381	0	-30	187.5	5.075	0.971247
382	0	-30	187.5	10.05	0.971454
383	0	-30	187.5	15.025	0.971454
384	0	-30	187.5	20	0.971454
385	0	-20	187.5	0.1	0.008916
386	0	-20	187.5	5.075	0.971247
387	0	-20	187.5	10.05	0.971454
388	0	-20	187.5	15.025	0.971454
389	0	-20	187.5	20	0.971454
390	0	-10	187.5	0.1	0.008916
391	0	-10	187.5	5.075	0.971247
392	0	-10	187.5	10.05	0.971454
393	0	-10	187.5	15.025	0.971454
394	0	-10	187.5	20	0.971454
395	0	0	187.5	0.1	0.00455
396	0	0	187.5	5.075	0.789067
397	0	0	187.5	10.05	0.789395
398	0	0	187.5	15.025	0.789395
399	0	0	187.5	20	0.789395
400	2.5	-40	187.5	0.1	0.008713
401	2.5	-40	187.5	5.075	0.969958
402	2.5	-40	187.5	10.05	0.970166
403	2.5	-40	187.5	15.025	0.970166
404	2.5	-40	187.5	20	0.970166
405	2.5	-30	187.5	0.1	0.008713
406	2.5	-30	187.5	5.075	0.969958
407	2.5	-30	187.5	10.05	0.970166
408	2.5	-30	187.5	15.025	0.970166
409	2.5	-30	187.5	20	0.970166
410	2.5	-20	187.5	0.1	0.008713
411	2.5	-20	187.5	5.075	0.969958
412	2.5	-20	187.5	10.05	0.970166
413	2.5	-20	187.5	15.025	0.970166
414	2.5	-20	187.5	20	0.970166
415	2.5	-10	187.5	0.1	0.008713
416	2.5	-10	187.5	5.075	0.969958
417	2.5	-10	187.5	10.05	0.970166
418	2.5	-10	187.5	15.025	0.970166
419	2.5	-10	187.5	20	0.970166
420	2.5	0	187.5	0.1	0.004346
421	2.5	0	187.5	5.075	0.787772
422	2.5	0	187.5	10.05	0.788101
423	2.5	0	187.5	15.025	0.788101
424	2.5	0	187.5	20	0.788101
425	5	-40	187.5	0.1	0.008102
426	5	-40	187.5	5.075	0.961351
427	5	-40	187.5	10.05	0.961563
428	5	-40	187.5	15.025	0.961563
429	5	-40	187.5	20	0.961563
430	5	-30	187.5	0.1	0.008102
431	5	-30	187.5	5.075	0.961351
432	5	-30	187.5	10.05	0.961563
433	5	-30	187.5	15.025	0.961563
434	5	-30	187.5	20	0.961563
435	5	-20	187.5	0.1	0.008102
436	5	-20	187.5	5.075	0.961351
437	5	-20	187.5	10.05	0.961563
438	5	-20	187.5	15.025	0.961563
439	5	-20	187.5	20	0.961563
440	5	-10	187.5	0.1	0.008102
441	5	-10	187.5	5.075	0.961351
442	5	-10	187.5	10.05	0.961563
443	5	-10	187.5	15.025	0.961563
444	5	-10	187.5	20	0.961563
445	5	0	187.5	0.1	0.004018
446	5	0	187.5	5.075	0.78144
447	5	0	187.5	10.05	0.781772
448	5	0	187.5	15.025	0.781772
449	5	0	187.5	20	0.781772
450	7.5	-40	187.5	0.1	0.007205
451	7.5	-40	187.5	5.075	0.935515
452	7.5	-40	187.5	10.05	0.935741
453	7.5	-40	187.5	15.025	0.935741
454	7.5	-40	187.5	20	0.935741
455	7.5	-30	187.5	0.1	0.007205
456	7.5	-30	187.5	5.075	0.935515
457	7.5	-30	187.5	10.05	0.935741
458	7.5	-30	187.5	15.025	0.935741
459	7.5	-30	187.5	20	0.935741
460	7.5	-20	187.5	0.1	0.007205
461	7.5	-20	187.5	5.075	0.935515
462	7.5	-20	187.5	10.05	0.935741
463	7.5	-20	187.5	15.025	0.935741
464	7.5	-20	187.5	20	0.935741
465	7.5	-10	187.5	0.1	0.007205
466	7.5	-10	187.5	5.075	0.935515
467	7.5	-10	187.5	10.05	0.935741
468	7.5	-10	187.5	15.025	0.935741
469	7.5	-10	187.5	20	0.935741
470	7.5	0	187.5	0.1	0.003445
471	7.5	0	187.5	5.075	0.763613
472	7.5	0	187.5	10.05	0.763955
473	7.5	0	187.5	15.025	0.763955
474	7.5	0	187.5	20	0.763955
475	10	-40	187.5	0.1	0.006021
476	10	-40	187.5	5.075	0.889972
477	10	-40	187.5	10.05	0.890254
478	10	-40	187.5	15.025	0.890254
479	10	-40	187.5	20	0.890254
480	10	-30	187.5	0.1	0.006021
481	10	-30	187.5	5.075	0.889972
482	10	-30	187.5	10.05	0.890254
483	10	-30	187.5	15.025	0.890254
484	10	-30	187.5	20	0.890254
485	10	-20	187.5	0.1	0.006021
486	10	-20	187.5	5.075	0.889972
487	10	-20	187.5	10.05	0.890254
488	10	-20	187.5	15.025	0.890254
489	10	-20	187.5	20	0.890254
490	10	-10	187.5	0.1	0.006021
491	10	-10	187.5	5.075	0.889972
492	10	-10	187.5	10.05	0.890254
493	10	-10	187.5	15.025	0.890254
494	10	-10	187.5	20	0.890254
495	10	0	187.5	0.1	0.002831
496	10	0	187.5	5.075	0.73353
497	10	0	187.5	10.05	0.73389
498	10	0	187.5	15.025	0.73389
499	10	0	187.5	20	0.73389
500	0	-40	250	0.1	0.008916
501	0	-40	250	5.075	0.971247
502	0	-40	250	10.05	0.971454
503	0	-40	250	15.025	0.971454
504	0	-40	250	20	0.971454
505	0	-30	250	0.1	0.008916
506	0	-30	250	5.075	0.971247
507	0	-30	250	10.05	0.971454
508	0	-30	250	15.025	0.971454
509	0	-30	250	20	0.971454
510	0	-20	250	0.1	0.008916
511	0	-20	250	5.075	0.971247
512	0	-20	250	10.05	0.971454
513	0	-20	250	15.025	0.971454
514	0	-20	250	20	0.971454
515	0	-10	250	0.1	0.008916
516	0	-10	250	5.075	0.971247
517	0	-10	250	10.05	0.971454
518	0	-10	250	15.025	0.971454
519	0	-10	250	20	0.971454
520	0	0	250	0.1	0.00455
521	0	0	250	5.075	0.789067
522	0	0	250	10.05	0.789395
523	0	0	250	15.025	0.789395
524	0	0	250	20	0.789395
525	2.5	-40	250	0.1	0.008713
526	2.5	-40	250	5.075	0.969958
527	2.5	-40	250	10.05	0.970166
528	2.5	-40	250	15.025	0.970166
529	2.5	-40	250	20	0.970166
530	2.5	-30	250	0.1	0.008713
531	2.5	-30	250	5.075	0.969958
532	2.5	-30	250	10.05	0.970166
533	2.5	-30	250	15.025	0.970166
534	2.5	-30	250	20	0.970166
535	2.5	-20	250	0.1	0.008713
536	2.5	-20	250	5.075	0.969958
537	2.5	-20	250	10.05	0.970166
538	2.5	-20	250	15.025	0.970166
539	2.5	-20	250	20	0.970166
540	2.5	-10	250	0.1	0.008713
541	2.5	-10	250	5.075	0.969958
542	2.5	-10	250	10.05	0.970166
543	2.5	-10	250	15.025	0.970166
544	2.5	-10	250	20	0.970166
545	2.5	0	250	0.1	0.004346
546	2.5	0	250	5.075	0.787772
547	2.5	0	250	10.05	0.788101
548	2.5	0	250	15.025	0.788101
549	2.5	0	250	20	0.788101
550	5	-40	250	0.1	0.008102
551	5	-40	250	5.075	0.961351
552	5	-40	250	10.05	0.961563
553	5	-40	250	15.025	0.961563
554	5	-40	250	20	0.961563
555	5	-30	250	0.1	0.008102
556	5	-30	250	5.075	0.961351
557	5	-30	250	10.05	0.961563
558	5	-30	250	15.025	0.961563
559	5	-30	250	20	0.961563
560	5	-20	250	0.1	0.008102
561	5	-20	250	5.075	0.961351
562	5	-20	250	10.05	0.961563
563	5	-20	250	15.025	0.961563
564	5	-20	250	20	0.961563
565	5	-10	250	0.1	0.008102
566	5	-10	250	5.075	0.961351
567	5	-10	250	10.05	0.961563
568	5	-10	250	15.025	0.961563
569	5	-10	250	20	0.961563
570	5	0	250	0.1	0.004018
571	5	0	250	5.075	0.78144
572	5	0	250	10.05	0.781772
573	5	0	250	15.025	0.781772
574	5	0	250	20	0.781772
575	7.5	-40	250	0.1	0.007205
576	7.5	-40	250	5.075	0.935515
577	7.5	-40	250	10.05	0.935741
578	7.5	-40	250	15.025	0.935741
579	7.5	-40	250	20	0.935741
580	7.5	-30	250	0.1	0.007205
581	7.5	-30	250	5.075	0.935515
582	7.5	-30	250	10.05	0.935741
583	7.5	-30	250	15.025	0.935741
584	7.5	-30	250	20	0.935741
585	7.5	-20	250	0.1	0.007205
586	7.5	-20	250	5.075	0.935515
587	7.5	-20	250	10.05	0.935741
588	7.5	-20	250	15.025	0.935741
589	7.5	-20	250	20	0.935741
590	7.5	-10	250	0.1	0.007205
591	7.5	-10	250	5.075	0.935515
592	7.5	-10	250	10.05	0.935741
593	7.5	-10	250	15.025	0.935741
594	7.5	-10	250	20	0.935741
595	7.5	0	250	0.1	0.003445
596	7.5	0	250	5.075	0.763613
597	7.5	0	250	10.05	0.763955
598	7.5	0	250	15.025	0.763955
599	7.5	0	250	20	0.763955
600	10	-40	250	0.1	0.006021
601	10	-40	250	5.075	0.889972
602	10	-40	250	10.05	0.890254
603	10	-40	250	15.025	0.890254
604	10	-40	250	20	0.890254
605	10	-30	250	0.1	0.006021
606	10	-30	250	5.075	0.889972
607	10	-30	250	10.05	0.890254
608	10	-30	250	15.025	0.890254
609	10	-30	250	20	0.890254
610	10	-20	250	0.1	0.006021
611	10	-20	250	5.075	0.889972
612	10	-20	250	10.05	0.890254
613	10	-20	250	15.025	0.890254
614	10	-20	250	20	0.890254
615	10	-10	250	0.1	0.006021
616	10	-10	250	5.075	0.889972
617	10	-10	250	10.05	0.890254
618	10	-10	250	15.025	0.890254
619	10	-10	250	20	0.890254
620	10	0	250	0.1	0.002831
621	10	0	250	5.075	0.73353
622	10	0	250	10.05	0.73389
623	10	0	250	15.025	0.73389
624	10	0	250	20	0.73389
